# Supplementary material for: Global, regional and national burden of orofacial clefts from 1990 to 2019: an analysis of the Global Burden of Disease Study 2019
Source: Ann Med. 2023 May 26;55(1):2215540. doi: 10.1080/07853890.2023.2215540 (PMC10228319; doi:10.1080/07853890.2023.2215540)
Supplement: Supplemental Material [file IANN_A_2215540_SM5158.xlsx]

## Sheet: Incidence 
Incidence of Orofacial clefts in 1990 and 2019 across 21 regions and territories with EAPC from 1990 and 2019.
Region	Number_1990 (95 CI%)	ASR_1990 (95 CI%)	Number_2019 (95 CI%)	ASR_2019 (95 CI%)	Number_change (95 CI%)	EAPC (95 CI%)
Global	237258_x000D_ (155983 to 364211)	3.61_x000D_ (2.37 to 5.54)	192708_x000D_ (125226 to 294619)	2.98_x000D_ (1.93 to 4.55)	-0.19 _x000D_ (-0.23 to -0.14)	-0.69 _x000D_ (-0.81 to -0.58)
Region
Andean Latin America	2318_x000D_ (1524 to 3595)	4.01_x000D_ (2.64 to 6.22)	1797_x000D_ (1118 to 2696)	2.86_x000D_ (1.78 to 4.29)	-0.22 _x000D_ (-0.37 to -0.05)	-1.43 _x000D_ (-1.54 to -1.32)
Australasia	588_x000D_ (422 to 905)	3.86_x000D_ (2.77 to 5.95)	563_x000D_ (315 to 942)	3.19_x000D_ (1.78 to 5.34)	-0.04 _x000D_ (-0.35 to 0.27)	-0.42 _x000D_ (-0.51 to -0.33)
Caribbean	1049_x000D_ (617 to 1611)	2.42_x000D_ (1.42 to 3.72)	1041_x000D_ (609 to 1604)	2.66_x000D_ (1.56 to 4.11)	-0.01 _x000D_ (-0.12 to 0.1)	0.45 _x000D_ (0.33 to 0.56)
Central Asia	4054_x000D_ (2624 to 5925)	4.33_x000D_ (2.8 to 6.33)	2619_x000D_ (1493 to 4019)	2.9_x000D_ (1.65 to 4.44)	-0.35 _x000D_ (-0.51 to -0.24)	-1.67 _x000D_ (-1.77 to -1.57)
Central Europe	2402_x000D_ (1579 to 3660)	2.99_x000D_ (1.97 to 4.56)	1120_x000D_ (588 to 1886)	2.17_x000D_ (1.14 to 3.66)	-0.53 _x000D_ (-0.68 to -0.4)	-1.08 _x000D_ (-1.23 to -0.92)
Central Latin America	8239_x000D_ (5588 to 12937)	3.47_x000D_ (2.35 to 5.45)	4539_x000D_ (2757 to 6948)	2.15_x000D_ (1.31 to 3.29)	-0.45 _x000D_ (-0.57 to -0.32)	-1.06 _x000D_ (-1.22 to -0.89)
Central Sub-Saharan Africa	3877_x000D_ (2244 to 5997)	3.04_x000D_ (1.76 to 4.7)	5165_x000D_ (3070 to 7964)	2.43_x000D_ (1.44 to 3.74)	0.33 _x000D_ (0.13 to 0.52)	-0.96 _x000D_ (-1.05 to -0.86)
East Asia	35756_x000D_ (24554 to 53006)	2.97_x000D_ (2.04 to 4.41)	16966_x000D_ (11352 to 25626)	2.29_x000D_ (1.53 to 3.46)	-0.53 _x000D_ (-0.59 to -0.47)	-0.72 _x000D_ (-1.12 to -0.33)
Eastern Europe	4451_x000D_ (2920 to 7062)	3.17_x000D_ (2.08 to 5.03)	1857_x000D_ (1116 to 2793)	1.71_x000D_ (1.03 to 2.58)	-0.58 _x000D_ (-0.69 to -0.45)	-1.89 _x000D_ (-2.05 to -1.72)
Eastern Sub-Saharan Africa	11798_x000D_ (7187 to 17735)	2.77_x000D_ (1.69 to 4.17)	17116_x000D_ (10587 to 26288)	2.54_x000D_ (1.57 to 3.9)	0.45 _x000D_ (0.36 to 0.52)	-0.27 _x000D_ (-0.33 to -0.21)
High-income Asia Pacific	4864_x000D_ (3108 to 7586)	5.15_x000D_ (3.29 to 8.03)	2377_x000D_ (1271 to 3879)	3.59_x000D_ (1.92 to 5.86)	-0.51 _x000D_ (-0.68 to -0.35)	-1.53 _x000D_ (-1.65 to -1.41)
High-income North America	4956_x000D_ (3145 to 7907)	2.25_x000D_ (1.43 to 3.6)	2965_x000D_ (2086 to 4026)	1.47_x000D_ (1.03 to 2)	-0.4 _x000D_ (-0.58 to -0.18)	-1.78 _x000D_ (-2.04 to -1.52)
North Africa and Middle East	26106_x000D_ (17156 to 39555)	4.66_x000D_ (3.06 to 7.05)	21921_x000D_ (14526 to 33685)	3.77_x000D_ (2.5 to 5.79)	-0.16 _x000D_ (-0.24 to -0.08)	-0.84 _x000D_ (-0.9 to -0.78)
Oceania	116_x000D_ (83 to 170)	1.09_x000D_ (0.78 to 1.6)	207_x000D_ (146 to 304)	1.05_x000D_ (0.74 to 1.54)	0.78 _x000D_ (0.65 to 0.92)	-0.19 _x000D_ (-0.26 to -0.13)
South Asia	89911_x000D_ (56054 to 143337)	5.23_x000D_ (3.26 to 8.34)	73450_x000D_ (47871 to 116623)	4.58_x000D_ (2.98 to 7.27)	-0.18 _x000D_ (-0.23 to -0.12)	-0.54 _x000D_ (-0.69 to -0.4)
Southeast Asia	10099_x000D_ (6282 to 15742)	1.67_x000D_ (1.04 to 2.61)	8317_x000D_ (5314 to 12800)	1.59_x000D_ (1.02 to 2.45)	-0.18 _x000D_ (-0.22 to -0.13)	-0.21 _x000D_ (-0.29 to -0.13)
Southern Latin America	1620_x000D_ (937 to 2649)	3.23_x000D_ (1.87 to 5.28)	1074_x000D_ (567 to 1856)	2.32_x000D_ (1.22 to 4)	-0.34 _x000D_ (-0.6 to -0.11)	-0.16 _x000D_ (-0.46 to 0.14)
Southern Sub-Saharan Africa	1764_x000D_ (1024 to 2823)	2.39_x000D_ (1.39 to 3.83)	2010_x000D_ (1212 to 3234)	2.52_x000D_ (1.52 to 4.06)	0.14 _x000D_ (0.06 to 0.24)	0.13 _x000D_ (0.09 to 0.17)
Tropical Latin America	3598_x000D_ (2567 to 5406)	2.1_x000D_ (1.5 to 3.16)	2733_x000D_ (1944 to 3630)	1.77_x000D_ (1.26 to 2.35)	-0.24 _x000D_ (-0.39 to -0.07)	-0.36 _x000D_ (-0.62 to -0.1)
Western Europe	8397_x000D_ (6064 to 12224)	3.77_x000D_ (2.72 to 5.49)	5819_x000D_ (3535 to 9433)	2.81_x000D_ (1.71 to 4.56)	-0.31 _x000D_ (-0.47 to -0.14)	-1.11 _x000D_ (-1.24 to -0.98)
Western Sub-Saharan Africa	11296_x000D_ (6729 to 17311)	2.64_x000D_ (1.57 to 4.05)	19053_x000D_ (11450 to 29465)	2.43_x000D_ (1.46 to 3.76)	0.69 _x000D_ (0.62 to 0.75)	-0.29 _x000D_ (-0.41 to -0.17)
Socio-demographic index
High SDI	18225 (11871 to 28454)	3.47_x000D_ (2.37 to 5.24)	11302 (6710 to 17973)	2.48_x000D_ (1.58 to 3.75)	-0.38 _x000D_ (-0.49 to -0.26)	-1.37 _x000D_ (-1.49 to -1.25)
High-middle SDI	15981 (10120 to 24758)	3.54_x000D_ (2.38 to 5.34)	8797 (5114 to 14126)	2.54_x000D_ (1.62 to 3.88)	-0.46 _x000D_ (-0.51 to -0.41)	-1.06 _x000D_ (-1.22 to -0.89)
Middle SDI	68584 (45643 to 104114)	3.14_x000D_ (2.12 to 4.71)	41301 (26609 to 63357)	2.69_x000D_ (1.77 to 4.07)	-0.3 _x000D_ (-0.35 to -0.24)	-0.45 _x000D_ (-0.59 to -0.32)
Low-middle SDI	91953 (56482 to 146041)	4.27_x000D_ (2.7 to 6.67)	75673 (48716 to 118661)	3.58_x000D_ (2.31 to 5.63)	-0.23 _x000D_ (-0.27 to -0.18)	-0.67 _x000D_ (-0.78 to -0.56)
Low SDI	41733 (25873 to 64710)	3.53_x000D_ (2.2 to 5.55)	54456 (34085 to 85323)	3_x000D_ (1.91 to 4.62)	0.25 _x000D_ (0.19 to 0.32)	-0.62 _x000D_ (-0.72 to -0.52)

## Sheet: Deaths
Deaths of Orofacial clefts in 1990 and 2019 across 21 regions and territories with EAPC from 1990 and 2019.
Region	Number_1990 (95 CI%)	ASR_1990 (95 CI%)	Number_2019 (95 CI%)	ASR_2019 (95 CI%)	Number_change (95 CI%)	EAPC (95 CI%)
Global	11778_x000D_ (6961 to 16984)	0.18_x000D_ (0.11 to 0.26)	2769_x000D_ (1659 to 5437)	0.04_x000D_ (0.03 to 0.08)	-0.76 _x000D_ (-0.86 to -0.6)	-5.16 _x000D_ (-5.3 to -5.03)
Region
Andean Latin America	72_x000D_ (39 to 131)	0.13_x000D_ (0.07 to 0.23)	13_x000D_ (7 to 21)	0.02_x000D_ (0.01 to 0.03)	-0.81 _x000D_ (-0.93 to -0.58)	-7.21 _x000D_ (-7.78 to -6.63)
Australasia	0_x000D_ (0 to 1)	0_x000D_ (0 to 0)	0_x000D_ (0 to 0)	0_x000D_ (0 to 0)	-0.78 _x000D_ (-0.87 to -0.61)	-5.93 _x000D_ (-6.85 to -4.99)
Caribbean	19_x000D_ (9 to 48)	0.04_x000D_ (0.02 to 0.11)	6_x000D_ (2 to 17)	0.02_x000D_ (0 to 0.04)	-0.67 _x000D_ (-0.87 to -0.27)	-2 _x000D_ (-2.53 to -1.47)
Central Asia	103_x000D_ (28 to 306)	0.11_x000D_ (0.03 to 0.33)	3_x000D_ (2 to 5)	0_x000D_ (0 to 0.01)	-0.97 _x000D_ (-0.99 to -0.89)	-14.11 _x000D_ (-15.41 to -12.8)
Central Europe	11_x000D_ (7 to 20)	0.01_x000D_ (0.01 to 0.02)	0_x000D_ (0 to 0)	0_x000D_ (0 to 0)	-0.97 _x000D_ (-0.98 to -0.94)	-10.12 _x000D_ (-10.49 to -9.74)
Central Latin America	307_x000D_ (238 to 390)	0.13_x000D_ (0.1 to 0.16)	42_x000D_ (29 to 59)	0.02_x000D_ (0.01 to 0.03)	-0.86 _x000D_ (-0.91 to -0.8)	-6.52 _x000D_ (-6.92 to -6.12)
Central Sub-Saharan Africa	135_x000D_ (31 to 423)	0.11_x000D_ (0.02 to 0.34)	112_x000D_ (41 to 293)	0.05_x000D_ (0.02 to 0.14)	-0.17 _x000D_ (-0.71 to 1.49)	-2.25 _x000D_ (-2.48 to -2.01)
East Asia	5379_x000D_ (3195 to 8509)	0.45_x000D_ (0.27 to 0.71)	218_x000D_ (167 to 279)	0.03_x000D_ (0.02 to 0.04)	-0.96 _x000D_ (-0.98 to -0.92)	-10.2 _x000D_ (-10.9 to -9.5)
Eastern Europe	42_x000D_ (30 to 53)	0.03_x000D_ (0.02 to 0.04)	6_x000D_ (4 to 8)	0.01_x000D_ (0 to 0.01)	-0.86 _x000D_ (-0.91 to -0.77)	-6.87 _x000D_ (-7.43 to -6.3)
Eastern Sub-Saharan Africa	518_x000D_ (88 to 1596)	0.13_x000D_ (0.02 to 0.39)	522_x000D_ (162 to 1397)	0.08_x000D_ (0.02 to 0.21)	0.01 _x000D_ (-0.41 to 1.28)	-1.14 _x000D_ (-1.43 to -0.85)
High-income Asia Pacific	18_x000D_ (10 to 31)	0.02_x000D_ (0.01 to 0.03)	0_x000D_ (0 to 0)	0_x000D_ (0 to 0)	-0.98 _x000D_ (-0.99 to -0.96)	-13.23 _x000D_ (-14.1 to -12.35)
High-income North America	15_x000D_ (13 to 18)	0.01_x000D_ (0.01 to 0.01)	3_x000D_ (2 to 3)	0_x000D_ (0 to 0)	-0.83 _x000D_ (-0.88 to -0.77)	-5.75 _x000D_ (-6.44 to -5.06)
North Africa and Middle East	781_x000D_ (335 to 2443)	0.14_x000D_ (0.06 to 0.44)	161_x000D_ (95 to 312)	0.03_x000D_ (0.02 to 0.05)	-0.79 _x000D_ (-0.9 to -0.57)	-5.89 _x000D_ (-6.09 to -5.69)
Oceania	1_x000D_ (0 to 2)	0.01_x000D_ (0 to 0.02)	1_x000D_ (0 to 2)	0_x000D_ (0 to 0.01)	0.31 _x000D_ (-0.47 to 2.44)	-1.36 _x000D_ (-1.58 to -1.13)
South Asia	2955_x000D_ (982 to 5921)	0.17_x000D_ (0.06 to 0.35)	838_x000D_ (327 to 1675)	0.05_x000D_ (0.02 to 0.1)	-0.72 _x000D_ (-0.85 to -0.38)	-4.27 _x000D_ (-4.42 to -4.12)
Southeast Asia	482_x000D_ (264 to 976)	0.08_x000D_ (0.04 to 0.16)	199_x000D_ (140 to 289)	0.04_x000D_ (0.03 to 0.05)	-0.59 _x000D_ (-0.79 to -0.16)	-2.27 _x000D_ (-2.46 to -2.08)
Southern Latin America	3_x000D_ (2 to 5)	0.01_x000D_ (0 to 0.01)	0_x000D_ (0 to 0)	0_x000D_ (0 to 0)	-0.92 _x000D_ (-0.96 to -0.84)	-8.29 _x000D_ (-8.9 to -7.67)
Southern Sub-Saharan Africa	36_x000D_ (22 to 61)	0.05_x000D_ (0.03 to 0.08)	40_x000D_ (25 to 66)	0.05_x000D_ (0.03 to 0.08)	0.11 _x000D_ (-0.4 to 0.94)	1.04 _x000D_ (0.62 to 1.47)
Tropical Latin America	421_x000D_ (228 to 591)	0.25_x000D_ (0.13 to 0.35)	41_x000D_ (29 to 61)	0.03_x000D_ (0.02 to 0.04)	-0.9 _x000D_ (-0.94 to -0.81)	-7.47 _x000D_ (-8.02 to -6.91)
Western Europe	27_x000D_ (19 to 40)	0.01_x000D_ (0.01 to 0.02)	2_x000D_ (1 to 3)	0_x000D_ (0 to 0)	-0.92 _x000D_ (-0.96 to -0.87)	-8.04 _x000D_ (-8.58 to -7.5)
Western Sub-Saharan Africa	452_x000D_ (74 to 1533)	0.11_x000D_ (0.02 to 0.37)	559_x000D_ (158 to 1504)	0.07_x000D_ (0.02 to 0.19)	0.24 _x000D_ (-0.32 to 1.64)	-1.45 _x000D_ (-1.59 to -1.31)
Socio-demographic index
High SDI	104_x000D_ (76 to 154)	0.02_x000D_ (0.01 to 0.03)	9_x000D_ (7 to 11)	0_x000D_ (0 to 0)	-0.92 _x000D_ (-0.95 to -0.87)	-8.06 _x000D_ (-8.35 to -7.78)
High-middle SDI	2704_x000D_ (1694 to 4066)	0.27_x000D_ (0.17 to 0.4)	151_x000D_ (120 to 192)	0.02_x000D_ (0.02 to 0.02)	-0.94 _x000D_ (-0.97 to -0.9)	-9.83 _x000D_ (-10.26 to -9.4)
Middle SDI	3895_x000D_ (2482 to 6011)	0.19_x000D_ (0.12 to 0.29)	437_x000D_ (335 to 559)	0.03_x000D_ (0.02 to 0.03)	-0.89 _x000D_ (-0.93 to -0.8)	-7.27 _x000D_ (-7.49 to -7.06)
Low-middle SDI	3442_x000D_ (1697 to 6055)	0.19_x000D_ (0.09 to 0.34)	811_x000D_ (423 to 1552)	0.05_x000D_ (0.02 to 0.09)	-0.76 _x000D_ (-0.87 to -0.56)	-4.89 _x000D_ (-4.98 to -4.79)
Low SDI	1631_x000D_ (460 to 4230)	0.15_x000D_ (0.04 to 0.39)	1359_x000D_ (519 to 3393)	0.08_x000D_ (0.03 to 0.19)	-0.17 _x000D_ (-0.51 to 0.44)	-2.24 _x000D_ (-2.34 to -2.15)

## Sheet: DALYs 
DALYs of Orofacial clefts in 1990 and 2019 across 21 regions and territories with EAPC from 1990 and 2019.
Region	Number_1990 (95 CI%)	ASR_1990 (95 CI%)	Number_2019 (95 CI%)	ASR_2019 (95 CI%)	Number_change (95 CI%)	EAPC (95 CI%)
Global	1246072_x000D_ (806662 to 1749233)	19.63_x000D_ (12.85 to 27.44)	529759_x000D_ (362493 to 798420)	7.51_x000D_ (5.1 to 11.57)	-0.57 _x000D_ (-0.72 to -0.38)	-3.44 _x000D_ (-3.6 to -3.27)
Region
Andean Latin America	7360_x000D_ (4449 to 12699)	13.55_x000D_ (8.4 to 22.94)	2908_x000D_ (2012 to 3963)	4.58_x000D_ (3.17 to 6.26)	-0.6 _x000D_ (-0.79 to -0.29)	-4.58 _x000D_ (-4.95 to -4.21)
Australasia	423_x000D_ (271 to 612)	2.25_x000D_ (1.45 to 3.25)	566_x000D_ (347 to 859)	2.1_x000D_ (1.31 to 3.13)	0.34 _x000D_ (0.12 to 0.58)	-0.29 _x000D_ (-0.36 to -0.22)
Caribbean	2579_x000D_ (1496 to 5218)	6.36_x000D_ (3.78 to 12.52)	2011_x000D_ (1258 to 3324)	4.56_x000D_ (2.81 to 7.68)	-0.22 _x000D_ (-0.54 to 0.13)	-0.34 _x000D_ (-0.64 to -0.03)
Central Asia	11528_x000D_ (4777 to 29495)	13.04_x000D_ (5.66 to 32.14)	3205_x000D_ (2075 to 4662)	3.43_x000D_ (2.22 to 4.98)	-0.72 _x000D_ (-0.9 to -0.33)	-6.17 _x000D_ (-6.95 to -5.39)
Central Europe	3196_x000D_ (2285 to 4481)	3.1_x000D_ (2.24 to 4.4)	1988_x000D_ (1238 to 2942)	1.91_x000D_ (1.21 to 2.8)	-0.38 _x000D_ (-0.53 to -0.27)	-1.7 _x000D_ (-1.95 to -1.45)
Central Latin America	30887_x000D_ (24221 to 38587)	13.57_x000D_ (10.67 to 16.93)	8956_x000D_ (6489 to 11978)	3.87_x000D_ (2.83 to 5.19)	-0.71 _x000D_ (-0.79 to -0.61)	-4.42 _x000D_ (-4.78 to -4.05)
Central Sub-Saharan Africa	13743_x000D_ (4430 to 39546)	12.45_x000D_ (4.74 to 33.21)	13705_x000D_ (6995 to 30067)	7.36_x000D_ (4.08 to 15.31)	0 _x000D_ (-0.6 to 1.36)	-1.68 _x000D_ (-1.83 to -1.52)
East Asia	523645_x000D_ (332593 to 804312)	43.35_x000D_ (27.54 to 66.58)	65621_x000D_ (47085 to 90377)	5.85_x000D_ (4.42 to 7.63)	-0.87 _x000D_ (-0.93 to -0.79)	-7.46 _x000D_ (-7.85 to -7.06)
Eastern Europe	7473_x000D_ (5665 to 9738)	4.31_x000D_ (3.33 to 5.51)	3882_x000D_ (2575 to 5612)	2.15_x000D_ (1.48 to 3.01)	-0.48 _x000D_ (-0.6 to -0.36)	-3.02 _x000D_ (-3.25 to -2.79)
Eastern Sub-Saharan Africa	52383_x000D_ (14162 to 147329)	14.23_x000D_ (4.74 to 37.04)	59677_x000D_ (26812 to 136621)	9.99_x000D_ (4.87 to 21.37)	0.14 _x000D_ (-0.31 to 1.19)	-0.86 _x000D_ (-1.07 to -0.65)
High-income Asia Pacific	6094_x000D_ (4180 to 8535)	4.52_x000D_ (3.15 to 6.34)	5553_x000D_ (3424 to 8187)	3.28_x000D_ (2.01 to 4.8)	-0.09 _x000D_ (-0.29 to 0.12)	-1.01 _x000D_ (-1.25 to -0.77)
High-income North America	4216_x000D_ (3050 to 5769)	1.69_x000D_ (1.25 to 2.27)	3489_x000D_ (2228 to 5076)	1.07_x000D_ (0.7 to 1.53)	-0.17 _x000D_ (-0.31 to -0.01)	-1.9 _x000D_ (-2.13 to -1.67)
North Africa and Middle East	89770_x000D_ (48720 to 230667)	18.11_x000D_ (10.21 to 43.39)	48698_x000D_ (33369 to 69430)	8.06_x000D_ (5.54 to 11.57)	-0.46 _x000D_ (-0.77 to -0.06)	-3.02 _x000D_ (-3.11 to -2.93)
Oceania	192_x000D_ (122 to 297)	2.53_x000D_ (1.64 to 3.82)	339_x000D_ (220 to 492)	2.32_x000D_ (1.5 to 3.32)	0.77 _x000D_ (0.2 to 1.39)	-0.38 _x000D_ (-0.44 to -0.32)
South Asia	340579_x000D_ (160125 to 615543)	22.22_x000D_ (11.29 to 38.77)	194472_x000D_ (123329 to 293882)	11.29_x000D_ (7.08 to 17.2)	-0.43 _x000D_ (-0.66 to 0.05)	-2.48 _x000D_ (-2.62 to -2.35)
Southeast Asia	52083_x000D_ (31869 to 94607)	9.05_x000D_ (5.66 to 16.13)	31371_x000D_ (23433 to 41406)	5.41_x000D_ (4.04 to 7.1)	-0.4 _x000D_ (-0.67 to 0.01)	-1.56 _x000D_ (-1.71 to -1.4)
Southern Latin America	1015_x000D_ (695 to 1435)	2.02_x000D_ (1.39 to 2.86)	979_x000D_ (592 to 1467)	1.55_x000D_ (0.95 to 2.31)	-0.04 _x000D_ (-0.27 to 0.19)	-0.63 _x000D_ (-0.75 to -0.52)
Southern Sub-Saharan Africa	4563_x000D_ (3149 to 6821)	6.85_x000D_ (4.79 to 10.01)	5556_x000D_ (3983 to 8111)	6.97_x000D_ (5.02 to 10.15)	0.22 _x000D_ (-0.21 to 0.78)	0.69 _x000D_ (0.42 to 0.96)
Tropical Latin America	39663_x000D_ (22524 to 54422)	23.34_x000D_ (13.3 to 31.98)	6406_x000D_ (4824 to 8561)	3.61_x000D_ (2.74 to 4.92)	-0.84 _x000D_ (-0.9 to -0.7)	-6.32 _x000D_ (-6.91 to -5.74)
Western Europe	8312_x000D_ (5837 to 11329)	2.79_x000D_ (2 to 3.72)	6584_x000D_ (4081 to 9683)	1.74_x000D_ (1.08 to 2.57)	-0.21 _x000D_ (-0.36 to -0.07)	-1.66 _x000D_ (-1.87 to -1.45)
Western Sub-Saharan Africa	46369_x000D_ (12405 to 142171)	12.68_x000D_ (4.25 to 35.87)	63793_x000D_ (27436 to 146740)	9.37_x000D_ (4.49 to 20.05)	0.38 _x000D_ (-0.21 to 1.48)	-1.08 _x000D_ (-1.19 to -0.96)
Socio-demographic index
High SDI	24320_x000D_ (17649 to 32421)	3.59_x000D_ (2.61 to 4.73)	20008_x000D_ (12650 to 29341)	2.2_x000D_ (1.4 to 3.16)	-0.18 _x000D_ (-0.37 to -0.01)	-1.68 _x000D_ (-1.91 to -1.45)
High-middle SDI	273518_x000D_ (186517 to 396892)	26.84_x000D_ (18.1 to 39.04)	52825_x000D_ (38058 to 72147)	4.66_x000D_ (3.5 to 6.1)	-0.81 _x000D_ (-0.88 to -0.7)	-6.63 _x000D_ (-6.95 to -6.31)
Middle SDI	410635_x000D_ (277661 to 603137)	20.45_x000D_ (13.89 to 29.91)	124841_x000D_ (90096 to 167638)	5.9_x000D_ (4.33 to 7.8)	-0.7 _x000D_ (-0.81 to -0.54)	-4.48 _x000D_ (-4.71 to -4.25)
Low-middle SDI	367775_x000D_ (206873 to 603908)	22.3_x000D_ (13.02 to 35.63)	161908_x000D_ (110538 to 241144)	9.3_x000D_ (6.34 to 13.91)	-0.56 _x000D_ (-0.73 to -0.28)	-3.12 _x000D_ (-3.24 to -3.01)
Low SDI	169551_x000D_ (63900 to 398245)	17.52_x000D_ (7.67 to 38.2)	169948_x000D_ (88881 to 347052)	10.97_x000D_ (6.13 to 20.87)	0 _x000D_ (-0.34 to 0.61)	-1.61 _x000D_ (-1.66 to -1.55)
