# Supplementary material for: Global, regional and national burden of orofacial clefts from 1990 to 2019: an analysis of the Global Burden of Disease Study 2019
Source: Ann Med. 2023 May 26;55(1):2215540. doi: 10.1080/07853890.2023.2215540 (PMC10228319; doi:10.1080/07853890.2023.2215540)
Supplement: Supplemental Material [file IANN_A_2215540_SM5154.xlsx]

## Sheet: Incidence 
Incidence of Orofacial clefts in 1990 and 2019 across 204 countries and territories with EAPC from 1990 and 2019
Location	Number_1990 (95 CI%)	ASR_1990 (95 CI%)	Number_2019 (95 CI%)	ASR_2019 (95 CI%)	Number_change (95 CI%)	EAPC (95 CI%)
Global	237258_x000D_ (155983 to 364211)	3.61_x000D_ (2.37 to 5.54)	192708_x000D_ (125226 to 294619)	2.98_x000D_ (1.93 to 4.55)	-0.19 _x000D_ (-0.23 to -0.14)	-0.69 _x000D_ (-0.81 to -0.58)
Afghanistan	1107_x000D_ (725 to 1678)	4.46_x000D_ (2.92 to 6.76)	2367_x000D_ (1671 to 3485)	3.33_x000D_ (2.35 to 4.9)	1.14 _x000D_ (0.76 to 1.57)	-0.86 _x000D_ (-0.98 to -0.73)
Albania	115_x000D_ (72 to 181)	2.79_x000D_ (1.75 to 4.4)	31_x000D_ (17 to 51)	1.82_x000D_ (1.02 to 3.01)	-0.73 _x000D_ (-0.82 to -0.64)	-1.73 _x000D_ (-1.97 to -1.49)
Algeria	1643_x000D_ (1028 to 2526)	4.45_x000D_ (2.79 to 6.84)	1732_x000D_ (1079 to 2705)	4.13_x000D_ (2.57 to 6.45)	0.05 _x000D_ (-0.11 to 0.21)	-0.32 _x000D_ (-0.42 to -0.21)
American Samoa	1_x000D_ (1 to 1)	1.08_x000D_ (0.72 to 1.7)	1_x000D_ (0 to 1)	1.07_x000D_ (0.71 to 1.69)	-0.39 _x000D_ (-0.45 to -0.31)	0.01 _x000D_ (-0.08 to 0.09)
Andorra	1_x000D_ (1 to 2)	4.01_x000D_ (2.27 to 6.67)	1_x000D_ (0 to 1)	3.46_x000D_ (1.7 to 6.51)	-0.23 _x000D_ (-0.46 to 0.02)	-0.33 _x000D_ (-0.56 to -0.1)
Angola	790_x000D_ (467 to 1222)	3.25_x000D_ (1.92 to 5.03)	1335_x000D_ (741 to 2177)	2.52_x000D_ (1.4 to 4.11)	0.69 _x000D_ (0.35 to 1.03)	-1.04 _x000D_ (-1.13 to -0.95)
Antigua and Barbuda	3_x000D_ (2 to 4)	4.3_x000D_ (2.8 to 6.73)	2_x000D_ (1 to 3)	3.95_x000D_ (2.34 to 6.05)	-0.33 _x000D_ (-0.51 to -0.15)	-0.35 _x000D_ (-0.53 to -0.17)
Argentina	1165_x000D_ (661 to 1959)	3.51_x000D_ (1.99 to 5.89)	800_x000D_ (432 to 1367)	2.4_x000D_ (1.3 to 4.11)	-0.31 _x000D_ (-0.58 to -0.06)	0.01 _x000D_ (-0.37 to 0.38)
Armenia	174_x000D_ (117 to 247)	4.77_x000D_ (3.22 to 6.78)	48_x000D_ (27 to 74)	2.68_x000D_ (1.51 to 4.12)	-0.72 _x000D_ (-0.8 to -0.65)	-2.37 _x000D_ (-2.52 to -2.21)
Australia	491_x000D_ (361 to 754)	3.98_x000D_ (2.93 to 6.11)	496_x000D_ (270 to 854)	3.35_x000D_ (1.83 to 5.77)	0.01 _x000D_ (-0.36 to 0.44)	-0.37 _x000D_ (-0.45 to -0.3)
Austria	157_x000D_ (117 to 212)	3.52_x000D_ (2.61 to 4.74)	120_x000D_ (71 to 197)	2.83_x000D_ (1.68 to 4.64)	-0.24 _x000D_ (-0.48 to 0.04)	-0.9 _x000D_ (-1.02 to -0.79)
Azerbaijan	397_x000D_ (238 to 638)	4.36_x000D_ (2.62 to 7.01)	222_x000D_ (135 to 348)	3.23_x000D_ (1.97 to 5.06)	-0.44 _x000D_ (-0.58 to -0.31)	-0.99 _x000D_ (-1.18 to -0.8)
Bahamas	6_x000D_ (3 to 9)	2.25_x000D_ (1.19 to 3.52)	5_x000D_ (3 to 8)	2.66_x000D_ (1.39 to 4.27)	-0.09 _x000D_ (-0.34 to 0.08)	0.69 _x000D_ (0.47 to 0.92)
Bahrain	38_x000D_ (25 to 57)	5.72_x000D_ (3.74 to 8.75)	25_x000D_ (15 to 39)	3.98_x000D_ (2.46 to 6.26)	-0.34 _x000D_ (-0.47 to -0.22)	-1.61 _x000D_ (-1.87 to -1.35)
Bangladesh	8285_x000D_ (5414 to 12590)	4.4_x000D_ (2.87 to 6.68)	6173_x000D_ (4000 to 9931)	4.79_x000D_ (3.1 to 7.71)	-0.25 _x000D_ (-0.32 to -0.18)	0.28 _x000D_ (0.19 to 0.37)
Barbados	4_x000D_ (2 to 7)	2.19_x000D_ (1.22 to 3.34)	4_x000D_ (2 to 6)	2.56_x000D_ (1.4 to 4.05)	-0.2 _x000D_ (-0.38 to -0.07)	0.65 _x000D_ (0.49 to 0.81)
Belarus	182_x000D_ (110 to 294)	2.69_x000D_ (1.63 to 4.35)	86_x000D_ (47 to 136)	1.73_x000D_ (0.94 to 2.74)	-0.53 _x000D_ (-0.66 to -0.4)	-1.98 _x000D_ (-2.17 to -1.79)
Belgium	220_x000D_ (150 to 330)	3.66_x000D_ (2.5 to 5.47)	151_x000D_ (92 to 248)	2.56_x000D_ (1.56 to 4.2)	-0.31 _x000D_ (-0.52 to -0.13)	-1.29 _x000D_ (-1.42 to -1.17)
Belize	7_x000D_ (4 to 12)	2.54_x000D_ (1.51 to 4.12)	9_x000D_ (6 to 15)	2.56_x000D_ (1.56 to 4)	0.31 _x000D_ (0.06 to 0.62)	0.04 _x000D_ (-0.01 to 0.09)
Benin	317_x000D_ (185 to 489)	2.78_x000D_ (1.63 to 4.29)	624_x000D_ (372 to 979)	2.59_x000D_ (1.54 to 4.06)	0.97 _x000D_ (0.71 to 1.21)	-0.36 _x000D_ (-0.42 to -0.29)
Bermuda	1_x000D_ (1 to 2)	2.37_x000D_ (1.3 to 3.72)	1_x000D_ (0 to 1)	2.66_x000D_ (1.37 to 4.34)	-0.36 _x000D_ (-0.56 to -0.23)	0.5 _x000D_ (0.35 to 0.64)
Bhutan	78_x000D_ (43 to 127)	7.41_x000D_ (4.08 to 12.01)	37_x000D_ (22 to 61)	5.82_x000D_ (3.48 to 9.49)	-0.52 _x000D_ (-0.6 to -0.43)	-1.02 _x000D_ (-1.16 to -0.88)
Bolivia (Plurinational State of)	367_x000D_ (233 to 586)	3.15_x000D_ (2 to 5.03)	361_x000D_ (217 to 570)	2.34_x000D_ (1.41 to 3.69)	-0.02 _x000D_ (-0.22 to 0.22)	-1.18 _x000D_ (-1.25 to -1.11)
Bosnia and Herzegovina	66_x000D_ (35 to 110)	2.02_x000D_ (1.08 to 3.36)	24_x000D_ (13 to 40)	1.85_x000D_ (1.01 to 3.1)	-0.64 _x000D_ (-0.7 to -0.53)	-0.31 _x000D_ (-0.47 to -0.16)
Botswana	51_x000D_ (29 to 82)	2.62_x000D_ (1.5 to 4.21)	58_x000D_ (33 to 94)	2.52_x000D_ (1.44 to 4.07)	0.14 _x000D_ (-0.01 to 0.28)	-0.28 _x000D_ (-0.37 to -0.19)
Brazil	3518_x000D_ (2515 to 5286)	2.13_x000D_ (1.52 to 3.2)	2657_x000D_ (1897 to 3534)	1.79_x000D_ (1.28 to 2.38)	-0.24 _x000D_ (-0.4 to -0.07)	-0.37 _x000D_ (-0.63 to -0.1)
Brunei Darussalam	21_x000D_ (12 to 34)	6.26_x000D_ (3.6 to 9.99)	12_x000D_ (6 to 20)	3.85_x000D_ (2.01 to 6.61)	-0.44 _x000D_ (-0.66 to -0.22)	-1.85 _x000D_ (-2.12 to -1.59)
Bulgaria	102_x000D_ (59 to 170)	2.16_x000D_ (1.24 to 3.6)	75_x000D_ (39 to 129)	2.59_x000D_ (1.34 to 4.48)	-0.27 _x000D_ (-0.42 to -0.05)	0.37 _x000D_ (0.21 to 0.54)
Burkina Faso	538_x000D_ (315 to 833)	2.45_x000D_ (1.43 to 3.79)	1247_x000D_ (705 to 1969)	2.78_x000D_ (1.57 to 4.38)	1.32 _x000D_ (1.04 to 1.75)	0.53 _x000D_ (0.47 to 0.59)
Burundi	380_x000D_ (222 to 581)	3_x000D_ (1.76 to 4.59)	624_x000D_ (369 to 962)	2.8_x000D_ (1.65 to 4.31)	0.64 _x000D_ (0.45 to 0.84)	-0.26 _x000D_ (-0.37 to -0.15)
Cabo Verde	17_x000D_ (10 to 25)	2.95_x000D_ (1.72 to 4.51)	13_x000D_ (8 to 19)	2.49_x000D_ (1.47 to 3.77)	-0.23 _x000D_ (-0.35 to -0.11)	-0.73 _x000D_ (-0.78 to -0.67)
Cambodia	306_x000D_ (197 to 474)	1.46_x000D_ (0.94 to 2.26)	281_x000D_ (175 to 443)	1.6_x000D_ (1 to 2.52)	-0.08 _x000D_ (-0.19 to 0.03)	0.29 _x000D_ (0.19 to 0.38)
Cameroon	589_x000D_ (340 to 921)	2.64_x000D_ (1.53 to 4.13)	981_x000D_ (611 to 1549)	2.27_x000D_ (1.41 to 3.59)	0.67 _x000D_ (0.41 to 0.91)	-0.43 _x000D_ (-0.54 to -0.32)
Canada	760_x000D_ (533 to 879)	3.89_x000D_ (2.73 to 4.5)	337_x000D_ (198 to 550)	1.86_x000D_ (1.1 to 3.04)	-0.56 _x000D_ (-0.73 to -0.31)	-1.53 _x000D_ (-1.84 to -1.21)
Central African Republic	165_x000D_ (96 to 259)	2.74_x000D_ (1.59 to 4.29)	232_x000D_ (139 to 358)	2.46_x000D_ (1.47 to 3.8)	0.4 _x000D_ (0.18 to 0.61)	-0.15 _x000D_ (-0.24 to -0.06)
Chad	354_x000D_ (217 to 547)	2.32_x000D_ (1.42 to 3.6)	966_x000D_ (568 to 1489)	2.56_x000D_ (1.51 to 3.94)	1.73 _x000D_ (1.39 to 2.14)	0.53 _x000D_ (0.39 to 0.67)
Chile	399_x000D_ (243 to 657)	2.79_x000D_ (1.7 to 4.6)	224_x000D_ (111 to 409)	2.06_x000D_ (1.02 to 3.76)	-0.44 _x000D_ (-0.7 to -0.15)	-0.95 _x000D_ (-1.23 to -0.66)
China	35206_x000D_ (24139 to 52143)	3.05_x000D_ (2.09 to 4.52)	16666_x000D_ (11107 to 25296)	2.33_x000D_ (1.55 to 3.53)	-0.53 _x000D_ (-0.59 to -0.47)	-0.77 _x000D_ (-1.17 to -0.37)
Colombia	1218_x000D_ (767 to 1935)	2.72_x000D_ (1.71 to 4.33)	826_x000D_ (472 to 1275)	2.17_x000D_ (1.24 to 3.35)	-0.32 _x000D_ (-0.53 to -0.06)	-0.33 _x000D_ (-0.56 to -0.1)
Comoros	29_x000D_ (16 to 45)	3.08_x000D_ (1.72 to 4.75)	21_x000D_ (13 to 32)	2.64_x000D_ (1.59 to 4.1)	-0.28 _x000D_ (-0.41 to -0.17)	-0.54 _x000D_ (-0.58 to -0.5)
Congo	137_x000D_ (82 to 212)	2.87_x000D_ (1.72 to 4.44)	160_x000D_ (91 to 257)	2.32_x000D_ (1.32 to 3.73)	0.17 _x000D_ (-0.05 to 0.36)	-0.96 _x000D_ (-1.05 to -0.86)
Cook Islands	0_x000D_ (0 to 0)	1.05_x000D_ (0.71 to 1.63)	0_x000D_ (0 to 0)	1.03_x000D_ (0.69 to 1.63)	-0.44 _x000D_ (-0.49 to -0.38)	-0.13 _x000D_ (-0.17 to -0.09)
Costa Rica	49_x000D_ (27 to 79)	1.26_x000D_ (0.69 to 2.03)	48_x000D_ (24 to 84)	1.52_x000D_ (0.76 to 2.62)	-0.01 _x000D_ (-0.21 to 0.37)	1.16 _x000D_ (0.66 to 1.66)
C么te d'Ivoire	838_x000D_ (465 to 1329)	3.07_x000D_ (1.7 to 4.87)	1136_x000D_ (669 to 1778)	2.69_x000D_ (1.58 to 4.21)	0.36 _x000D_ (0.16 to 0.54)	-0.6 _x000D_ (-0.69 to -0.5)
Croatia	71_x000D_ (48 to 106)	2.63_x000D_ (1.78 to 3.97)	32_x000D_ (18 to 56)	1.88_x000D_ (1.02 to 3.29)	-0.54 _x000D_ (-0.71 to -0.39)	-0.69 _x000D_ (-0.97 to -0.4)
Cuba	172_x000D_ (98 to 267)	1.97_x000D_ (1.12 to 3.07)	123_x000D_ (66 to 201)	2.45_x000D_ (1.32 to 4)	-0.28 _x000D_ (-0.5 to -0.08)	0.77 _x000D_ (0.54 to 0.99)
Cyprus	38_x000D_ (23 to 62)	5.77_x000D_ (3.49 to 9.35)	31_x000D_ (17 to 55)	4.22_x000D_ (2.28 to 7.55)	-0.19 _x000D_ (-0.43 to 0.09)	-1.28 _x000D_ (-1.46 to -1.1)
Czechia	278_x000D_ (171 to 420)	4.52_x000D_ (2.78 to 6.83)	116_x000D_ (59 to 207)	2.21_x000D_ (1.13 to 3.93)	-0.58 _x000D_ (-0.76 to -0.38)	-1.96 _x000D_ (-2.3 to -1.61)
Democratic People's Republic of Korea	432_x000D_ (317 to 608)	1.26_x000D_ (0.92 to 1.76)	188_x000D_ (141 to 244)	1.14_x000D_ (0.85 to 1.48)	-0.57 _x000D_ (-0.62 to -0.51)	-0.38 _x000D_ (-0.49 to -0.28)
Democratic Republic of the Congo	2686_x000D_ (1538 to 4151)	3_x000D_ (1.72 to 4.64)	3319_x000D_ (1993 to 5032)	2.38_x000D_ (1.43 to 3.6)	0.24 _x000D_ (0.02 to 0.45)	-1.03 _x000D_ (-1.16 to -0.9)
Denmark	150_x000D_ (108 to 218)	4.89_x000D_ (3.53 to 7.11)	114_x000D_ (58 to 206)	3.74_x000D_ (1.89 to 6.76)	-0.24 _x000D_ (-0.53 to 0.12)	-1.03 _x000D_ (-1.12 to -0.95)
Djibouti	36_x000D_ (21 to 55)	3.36_x000D_ (1.99 to 5.2)	42_x000D_ (24 to 65)	2.55_x000D_ (1.47 to 3.95)	0.19 _x000D_ (-0.03 to 0.4)	-1.29 _x000D_ (-1.44 to -1.15)
Dominica	3_x000D_ (2 to 4)	3.19_x000D_ (2.05 to 4.94)	1_x000D_ (1 to 2)	3.29_x000D_ (2.02 to 5.23)	-0.5 _x000D_ (-0.59 to -0.39)	0.13 _x000D_ (0.04 to 0.21)
Dominican Republic	304_x000D_ (185 to 475)	2.65_x000D_ (1.61 to 4.15)	341_x000D_ (192 to 542)	3.12_x000D_ (1.76 to 4.95)	0.12 _x000D_ (-0.09 to 0.32)	0.76 _x000D_ (0.66 to 0.86)
Ecuador	401_x000D_ (260 to 651)	2.79_x000D_ (1.81 to 4.53)	248_x000D_ (174 to 334)	1.48_x000D_ (1.04 to 1.99)	-0.38 _x000D_ (-0.59 to -0.1)	-2.02 _x000D_ (-2.26 to -1.78)
Egypt	4089_x000D_ (2616 to 6323)	4.52_x000D_ (2.89 to 6.99)	3879_x000D_ (2544 to 6000)	3.82_x000D_ (2.5 to 5.91)	-0.05 _x000D_ (-0.17 to 0.07)	-0.64 _x000D_ (-0.72 to -0.57)
El Salvador	182_x000D_ (117 to 281)	2.31_x000D_ (1.49 to 3.57)	114_x000D_ (66 to 182)	2.11_x000D_ (1.22 to 3.37)	-0.37 _x000D_ (-0.52 to -0.25)	-0.39 _x000D_ (-0.63 to -0.16)
Equatorial Guinea	33_x000D_ (19 to 51)	3_x000D_ (1.73 to 4.67)	58_x000D_ (34 to 91)	3.12_x000D_ (1.85 to 4.9)	0.76 _x000D_ (0.44 to 1.14)	0.6 _x000D_ (0.32 to 0.88)
Eritrea	163_x000D_ (101 to 251)	2.75_x000D_ (1.7 to 4.23)	260_x000D_ (158 to 400)	2.73_x000D_ (1.66 to 4.2)	0.59 _x000D_ (0.41 to 0.86)	0.26 _x000D_ (0.11 to 0.42)
Estonia	89_x000D_ (56 to 133)	8.59_x000D_ (5.4 to 12.93)	25_x000D_ (16 to 40)	3.95_x000D_ (2.56 to 6.19)	-0.72 _x000D_ (-0.79 to -0.62)	-3.16 _x000D_ (-3.5 to -2.82)
Eswatini	39_x000D_ (21 to 64)	2.55_x000D_ (1.39 to 4.19)	35_x000D_ (20 to 58)	2.5_x000D_ (1.41 to 4.1)	-0.1 _x000D_ (-0.23 to 0.05)	-0.01 _x000D_ (-0.07 to 0.05)
Ethiopia	2716_x000D_ (1754 to 4132)	2.29_x000D_ (1.48 to 3.49)	4096_x000D_ (2607 to 6194)	2.34_x000D_ (1.49 to 3.54)	0.51 _x000D_ (0.42 to 0.61)	0.16 _x000D_ (0.02 to 0.3)
Fiji	8_x000D_ (6 to 12)	0.92_x000D_ (0.67 to 1.35)	8_x000D_ (6 to 12)	0.95_x000D_ (0.66 to 1.43)	-0.05 _x000D_ (-0.14 to 0.06)	0.11 _x000D_ (0.03 to 0.19)
Finland	371_x000D_ (248 to 543)	11.68_x000D_ (7.81 to 17.1)	135_x000D_ (90 to 208)	5.59_x000D_ (3.73 to 8.62)	-0.64 _x000D_ (-0.73 to -0.51)	-2.57 _x000D_ (-3.37 to -1.77)
France	1019_x000D_ (851 to 1348)	2.77_x000D_ (2.31 to 3.66)	682_x000D_ (412 to 1085)	1.99_x000D_ (1.2 to 3.16)	-0.33 _x000D_ (-0.56 to -0.03)	-0.61 _x000D_ (-0.76 to -0.47)
Gabon	65_x000D_ (40 to 106)	3.48_x000D_ (2.11 to 5.61)	60_x000D_ (36 to 94)	2.95_x000D_ (1.79 to 4.61)	-0.08 _x000D_ (-0.23 to 0.07)	-0.57 _x000D_ (-0.69 to -0.46)
Gambia	70_x000D_ (39 to 106)	3.04_x000D_ (1.67 to 4.62)	76_x000D_ (47 to 121)	2.24_x000D_ (1.37 to 3.55)	0.09 _x000D_ (-0.12 to 0.31)	-1.28 _x000D_ (-1.36 to -1.2)
Georgia	150_x000D_ (88 to 244)	3.73_x000D_ (2.18 to 6.09)	60_x000D_ (36 to 90)	2.75_x000D_ (1.63 to 4.1)	-0.6 _x000D_ (-0.71 to -0.48)	-1.11 _x000D_ (-1.3 to -0.92)
Germany	1848_x000D_ (1291 to 2762)	4.31_x000D_ (3.01 to 6.45)	1188_x000D_ (701 to 1949)	3.23_x000D_ (1.91 to 5.3)	-0.36 _x000D_ (-0.56 to -0.14)	-1.48 _x000D_ (-1.66 to -1.29)
Ghana	710_x000D_ (424 to 1109)	2.46_x000D_ (1.47 to 3.84)	970_x000D_ (574 to 1614)	2.38_x000D_ (1.41 to 3.95)	0.37 _x000D_ (0.18 to 0.56)	-0.13 _x000D_ (-0.25 to -0.02)
Greece	241_x000D_ (147 to 399)	4.82_x000D_ (2.95 to 7.98)	149_x000D_ (86 to 253)	3.59_x000D_ (2.08 to 6.11)	-0.38 _x000D_ (-0.56 to -0.2)	-0.68 _x000D_ (-0.92 to -0.43)
Greenland	2_x000D_ (1 to 4)	3.73_x000D_ (2.23 to 6.1)	1_x000D_ (1 to 2)	2.71_x000D_ (1.51 to 4.5)	-0.52 _x000D_ (-0.64 to -0.37)	-1.04 _x000D_ (-1.13 to -0.94)
Grenada	2_x000D_ (1 to 3)	2.27_x000D_ (1.32 to 3.43)	2_x000D_ (1 to 3)	2.45_x000D_ (1.42 to 3.82)	-0.25 _x000D_ (-0.4 to -0.11)	0.48 _x000D_ (0.39 to 0.56)
Guam	2_x000D_ (1 to 3)	1.09_x000D_ (0.72 to 1.73)	2_x000D_ (1 to 3)	1.05_x000D_ (0.69 to 1.68)	-0.17 _x000D_ (-0.25 to -0.07)	-0.14 _x000D_ (-0.19 to -0.09)
Guatemala	808_x000D_ (525 to 1283)	5_x000D_ (3.25 to 7.94)	523_x000D_ (342 to 787)	2.65_x000D_ (1.73 to 3.98)	-0.35 _x000D_ (-0.53 to -0.08)	-2.46 _x000D_ (-2.8 to -2.12)
Guinea	431_x000D_ (247 to 678)	2.85_x000D_ (1.63 to 4.49)	621_x000D_ (364 to 962)	2.71_x000D_ (1.59 to 4.2)	0.44 _x000D_ (0.26 to 0.63)	-0.42 _x000D_ (-0.53 to -0.32)
Guinea-Bissau	68_x000D_ (40 to 104)	3.06_x000D_ (1.78 to 4.67)	72_x000D_ (45 to 113)	2.42_x000D_ (1.49 to 3.77)	0.06 _x000D_ (-0.11 to 0.24)	-0.94 _x000D_ (-1.07 to -0.82)
Guyana	30_x000D_ (18 to 49)	2.86_x000D_ (1.72 to 4.62)	23_x000D_ (14 to 35)	3.3_x000D_ (2.1 to 5.12)	-0.26 _x000D_ (-0.37 to -0.1)	0.72 _x000D_ (0.6 to 0.85)
Haiti	297_x000D_ (161 to 472)	2.51_x000D_ (1.36 to 3.99)	376_x000D_ (232 to 598)	2.37_x000D_ (1.47 to 3.78)	0.27 _x000D_ (0 to 0.57)	-0.15 _x000D_ (-0.29 to 0)
Honduras	222_x000D_ (137 to 349)	2.58_x000D_ (1.59 to 4.06)	239_x000D_ (143 to 393)	2.12_x000D_ (1.27 to 3.49)	0.08 _x000D_ (-0.16 to 0.3)	-0.82 _x000D_ (-0.95 to -0.68)
Hungary	219_x000D_ (143 to 300)	3.68_x000D_ (2.41 to 5.04)	65_x000D_ (32 to 118)	1.63_x000D_ (0.8 to 2.96)	-0.71 _x000D_ (-0.86 to -0.51)	-1.53 _x000D_ (-2.05 to -1.01)
Iceland	12_x000D_ (7 to 19)	5.51_x000D_ (3.27 to 8.7)	6_x000D_ (3 to 10)	2.78_x000D_ (1.38 to 5.08)	-0.54 _x000D_ (-0.74 to -0.28)	-2.57 _x000D_ (-2.73 to -2.41)
India	69268_x000D_ (42443 to 111076)	5.5_x000D_ (3.37 to 8.82)	51646_x000D_ (33677 to 81535)	4.59_x000D_ (2.99 to 7.24)	-0.25 _x000D_ (-0.31 to -0.19)	-0.67 _x000D_ (-0.83 to -0.52)
Indonesia	3490_x000D_ (2171 to 5458)	1.53_x000D_ (0.95 to 2.39)	2790_x000D_ (1743 to 4404)	1.51_x000D_ (0.95 to 2.39)	-0.2 _x000D_ (-0.24 to -0.16)	-0.18 _x000D_ (-0.27 to -0.09)
Iran (Islamic Republic of)	3152_x000D_ (2049 to 4762)	3.68_x000D_ (2.39 to 5.56)	2078_x000D_ (1338 to 3238)	3.21_x000D_ (2.07 to 5.01)	-0.34 _x000D_ (-0.42 to -0.28)	-0.62 _x000D_ (-0.68 to -0.55)
Iraq	2029_x000D_ (1296 to 3130)	6.04_x000D_ (3.86 to 9.32)	1788_x000D_ (1177 to 2763)	3.89_x000D_ (2.56 to 6.01)	-0.12 _x000D_ (-0.27 to 0.09)	-1.42 _x000D_ (-1.65 to -1.19)
Ireland	89_x000D_ (64 to 131)	3.44_x000D_ (2.48 to 5.08)	71_x000D_ (40 to 123)	2.42_x000D_ (1.38 to 4.22)	-0.21 _x000D_ (-0.51 to 0.13)	-1.49 _x000D_ (-1.67 to -1.31)
Israel	162_x000D_ (112 to 239)	3.24_x000D_ (2.25 to 4.78)	152_x000D_ (75 to 285)	1.63_x000D_ (0.8 to 3.05)	-0.06 _x000D_ (-0.49 to 0.47)	-2.39 _x000D_ (-2.66 to -2.13)
Italy	659_x000D_ (422 to 1039)	2.46_x000D_ (1.58 to 3.88)	514_x000D_ (313 to 806)	2.41_x000D_ (1.47 to 3.77)	-0.22 _x000D_ (-0.36 to -0.04)	0.32 _x000D_ (-0.04 to 0.67)
Jamaica	64_x000D_ (37 to 103)	2.37_x000D_ (1.38 to 3.83)	44_x000D_ (25 to 70)	2.55_x000D_ (1.46 to 4.04)	-0.31 _x000D_ (-0.48 to -0.17)	0.41 _x000D_ (0.28 to 0.53)
Japan	2512_x000D_ (1610 to 4012)	4.23_x000D_ (2.71 to 6.76)	1444_x000D_ (751 to 2282)	3.32_x000D_ (1.73 to 5.25)	-0.43 _x000D_ (-0.61 to -0.26)	-0.99 _x000D_ (-1.13 to -0.85)
Jordan	409_x000D_ (251 to 630)	6.24_x000D_ (3.83 to 9.63)	523_x000D_ (314 to 829)	4.43_x000D_ (2.66 to 7.02)	0.28 _x000D_ (0.05 to 0.51)	-1.5 _x000D_ (-1.74 to -1.25)
Kazakhstan	972_x000D_ (679 to 1338)	5.71_x000D_ (3.99 to 7.86)	546_x000D_ (323 to 838)	3.22_x000D_ (1.91 to 4.95)	-0.44 _x000D_ (-0.61 to -0.28)	-2.47 _x000D_ (-2.68 to -2.25)
Kenya	1258_x000D_ (762 to 1915)	2.63_x000D_ (1.59 to 4)	1433_x000D_ (899 to 2197)	2.23_x000D_ (1.4 to 3.41)	0.14 _x000D_ (0.05 to 0.22)	-0.57 _x000D_ (-0.62 to -0.52)
Kiribati	1_x000D_ (1 to 2)	1.09_x000D_ (0.77 to 1.64)	1_x000D_ (1 to 2)	1_x000D_ (0.72 to 1.44)	0.08 _x000D_ (-0.03 to 0.21)	-0.24 _x000D_ (-0.3 to -0.18)
Kuwait	81_x000D_ (50 to 126)	4.41_x000D_ (2.75 to 6.86)	122_x000D_ (74 to 198)	4.14_x000D_ (2.53 to 6.73)	0.51 _x000D_ (0.32 to 0.7)	-0.11 _x000D_ (-0.23 to 0.01)
Kyrgyzstan	303_x000D_ (188 to 484)	5.01_x000D_ (3.11 to 7.99)	181_x000D_ (99 to 278)	2.59_x000D_ (1.42 to 3.99)	-0.4 _x000D_ (-0.63 to -0.16)	-2.5 _x000D_ (-2.63 to -2.38)
Lao People's Democratic Republic	124_x000D_ (77 to 194)	1.56_x000D_ (0.97 to 2.44)	143_x000D_ (86 to 231)	1.74_x000D_ (1.04 to 2.82)	0.15 _x000D_ (0.03 to 0.32)	0.4 _x000D_ (0.35 to 0.45)
Latvia	30_x000D_ (17 to 48)	1.7_x000D_ (0.94 to 2.72)	19_x000D_ (10 to 35)	2.1_x000D_ (1.03 to 3.8)	-0.35 _x000D_ (-0.48 to -0.15)	0.88 _x000D_ (0.68 to 1.08)
Lebanon	269_x000D_ (175 to 415)	5.11_x000D_ (3.33 to 7.88)	189_x000D_ (125 to 297)	3.73_x000D_ (2.47 to 5.87)	-0.3 _x000D_ (-0.41 to -0.17)	-1.16 _x000D_ (-1.26 to -1.07)
Lesotho	74_x000D_ (41 to 123)	2.56_x000D_ (1.42 to 4.23)	55_x000D_ (31 to 90)	2.5_x000D_ (1.4 to 4.05)	-0.25 _x000D_ (-0.35 to -0.14)	-0.15 _x000D_ (-0.23 to -0.08)
Liberia	124_x000D_ (72 to 190)	3.23_x000D_ (1.88 to 4.95)	137_x000D_ (90 to 209)	2.13_x000D_ (1.4 to 3.26)	0.1 _x000D_ (-0.13 to 0.36)	-1.07 _x000D_ (-1.25 to -0.9)
Libya	381_x000D_ (243 to 585)	5.3_x000D_ (3.38 to 8.14)	138_x000D_ (93 to 210)	3.51_x000D_ (2.39 to 5.36)	-0.64 _x000D_ (-0.7 to -0.57)	-1.49 _x000D_ (-1.57 to -1.41)
Lithuania	47_x000D_ (22 to 79)	1.75_x000D_ (0.82 to 2.93)	26_x000D_ (13 to 46)	2.03_x000D_ (0.96 to 3.5)	-0.44 _x000D_ (-0.56 to -0.3)	0.56 _x000D_ (0.34 to 0.78)
Luxembourg	18_x000D_ (11 to 29)	7.62_x000D_ (4.43 to 12.24)	12_x000D_ (6 to 21)	3.77_x000D_ (1.94 to 6.75)	-0.34 _x000D_ (-0.64 to -0.03)	-3.03 _x000D_ (-3.42 to -2.64)
Madagascar	780_x000D_ (449 to 1202)	3.06_x000D_ (1.76 to 4.72)	971_x000D_ (614 to 1510)	2.37_x000D_ (1.5 to 3.68)	0.25 _x000D_ (0.04 to 0.47)	-0.96 _x000D_ (-1.06 to -0.86)
Malawi	707_x000D_ (404 to 1073)	3.17_x000D_ (1.81 to 4.81)	646_x000D_ (393 to 1015)	2.46_x000D_ (1.5 to 3.86)	-0.09 _x000D_ (-0.24 to 0.06)	-1.06 _x000D_ (-1.2 to -0.93)
Malaysia	448_x000D_ (246 to 717)	1.88_x000D_ (1.03 to 3)	466_x000D_ (264 to 757)	1.79_x000D_ (1.01 to 2.9)	0.04 _x000D_ (-0.1 to 0.2)	-0.29 _x000D_ (-0.42 to -0.15)
Maldives	9_x000D_ (6 to 15)	2.25_x000D_ (1.34 to 3.53)	6_x000D_ (3 to 9)	1.41_x000D_ (0.86 to 2.28)	-0.4 _x000D_ (-0.54 to -0.24)	-1.99 _x000D_ (-2.1 to -1.89)
Mali	525_x000D_ (310 to 800)	2.47_x000D_ (1.46 to 3.77)	1245_x000D_ (714 to 1917)	2.7_x000D_ (1.55 to 4.15)	1.37 _x000D_ (1.08 to 1.81)	0.47 _x000D_ (0.34 to 0.59)
Malta	12_x000D_ (8 to 19)	4.53_x000D_ (3.14 to 6.95)	7_x000D_ (4 to 12)	3.55_x000D_ (2.08 to 5.93)	-0.4 _x000D_ (-0.59 to -0.19)	-0.63 _x000D_ (-0.69 to -0.56)
Marshall Islands	1_x000D_ (1 to 1)	1.12_x000D_ (0.78 to 1.69)	1_x000D_ (0 to 1)	1.03_x000D_ (0.74 to 1.5)	-0.26 _x000D_ (-0.33 to -0.17)	-0.31 _x000D_ (-0.33 to -0.29)
Mauritania	102_x000D_ (60 to 164)	2.38_x000D_ (1.4 to 3.85)	120_x000D_ (70 to 189)	2.28_x000D_ (1.33 to 3.59)	0.18 _x000D_ (0.01 to 0.35)	-0.12 _x000D_ (-0.18 to -0.07)
Mauritius	12_x000D_ (8 to 19)	1.09_x000D_ (0.7 to 1.73)	8_x000D_ (5 to 13)	1.26_x000D_ (0.75 to 2.05)	-0.34 _x000D_ (-0.46 to -0.15)	0.37 _x000D_ (0.16 to 0.57)
Mexico	4772_x000D_ (3282 to 7548)	4.01_x000D_ (2.76 to 6.34)	2093_x000D_ (1243 to 3352)	2.08_x000D_ (1.24 to 3.33)	-0.56 _x000D_ (-0.68 to -0.45)	-1.21 _x000D_ (-1.44 to -0.99)
Micronesia (Federated States of)	2_x000D_ (1 to 3)	1.1_x000D_ (0.77 to 1.66)	1_x000D_ (1 to 1)	0.97_x000D_ (0.7 to 1.38)	-0.5 _x000D_ (-0.56 to -0.45)	-0.46 _x000D_ (-0.5 to -0.43)
Monaco	0_x000D_ (0 to 1)	3.44_x000D_ (1.81 to 6.43)	0_x000D_ (0 to 1)	2.35_x000D_ (1.2 to 4.42)	-0.2 _x000D_ (-0.37 to -0.06)	-1.44 _x000D_ (-1.6 to -1.27)
Mongolia	101_x000D_ (59 to 158)	2.9_x000D_ (1.67 to 4.52)	134_x000D_ (70 to 217)	3.5_x000D_ (1.81 to 5.65)	0.32 _x000D_ (0.08 to 0.68)	0.63 _x000D_ (0.46 to 0.79)
Montenegro	12_x000D_ (7 to 20)	2.49_x000D_ (1.49 to 4.16)	6_x000D_ (3 to 10)	1.85_x000D_ (1 to 3.18)	-0.5 _x000D_ (-0.64 to -0.39)	-1.16 _x000D_ (-1.33 to -0.98)
Morocco	1596_x000D_ (1010 to 2472)	4.21_x000D_ (2.66 to 6.52)	1092_x000D_ (715 to 1731)	3.79_x000D_ (2.48 to 6)	-0.32 _x000D_ (-0.41 to -0.2)	-0.57 _x000D_ (-0.68 to -0.45)
Mozambique	854_x000D_ (510 to 1314)	3.05_x000D_ (1.82 to 4.69)	1504_x000D_ (884 to 2362)	2.8_x000D_ (1.64 to 4.39)	0.76 _x000D_ (0.56 to 0.99)	-0.12 _x000D_ (-0.26 to 0.02)
Myanmar	1236_x000D_ (757 to 1944)	1.94_x000D_ (1.19 to 3.06)	844_x000D_ (514 to 1360)	1.69_x000D_ (1.03 to 2.72)	-0.32 _x000D_ (-0.41 to -0.22)	-0.61 _x000D_ (-0.71 to -0.51)
Namibia	63_x000D_ (39 to 103)	2.73_x000D_ (1.67 to 4.45)	75_x000D_ (44 to 120)	2.5_x000D_ (1.46 to 4.02)	0.18 _x000D_ (0.01 to 0.36)	-0.24 _x000D_ (-0.34 to -0.15)
Nauru	0_x000D_ (0 to 0)	1.19_x000D_ (0.8 to 1.87)	0_x000D_ (0 to 0)	1.03_x000D_ (0.72 to 1.54)	-0.38 _x000D_ (-0.46 to -0.31)	-0.53 _x000D_ (-0.62 to -0.44)
Nepal	1863_x000D_ (1205 to 3033)	4.77_x000D_ (3.09 to 7.77)	1357_x000D_ (884 to 2181)	4.6_x000D_ (3 to 7.4)	-0.27 _x000D_ (-0.35 to -0.18)	-0.13 _x000D_ (-0.24 to -0.03)
Netherlands	422_x000D_ (307 to 587)	4.43_x000D_ (3.23 to 6.17)	255_x000D_ (157 to 421)	2.96_x000D_ (1.82 to 4.89)	-0.4 _x000D_ (-0.6 to -0.18)	-1.16 _x000D_ (-1.22 to -1.1)
New Zealand	97_x000D_ (56 to 161)	3.36_x000D_ (1.94 to 5.6)	67_x000D_ (41 to 94)	2.34_x000D_ (1.45 to 3.28)	-0.31 _x000D_ (-0.58 to 0.01)	-0.93 _x000D_ (-1.12 to -0.73)
Nicaragua	216_x000D_ (135 to 328)	3.14_x000D_ (1.96 to 4.75)	149_x000D_ (96 to 230)	2.37_x000D_ (1.52 to 3.65)	-0.31 _x000D_ (-0.47 to -0.12)	-1.12 _x000D_ (-1.29 to -0.96)
Niger	466_x000D_ (278 to 725)	2.19_x000D_ (1.31 to 3.4)	1337_x000D_ (774 to 2116)	2.43_x000D_ (1.41 to 3.85)	1.87 _x000D_ (1.55 to 2.38)	0.45 _x000D_ (0.31 to 0.58)
Nigeria	5260_x000D_ (3122 to 8016)	2.66_x000D_ (1.58 to 4.05)	8336_x000D_ (5075 to 12825)	2.31_x000D_ (1.41 to 3.55)	0.58 _x000D_ (0.48 to 0.67)	-0.5 _x000D_ (-0.66 to -0.34)
Niue	0_x000D_ (0 to 0)	1.04_x000D_ (0.73 to 1.6)	0_x000D_ (0 to 0)	0.99_x000D_ (0.69 to 1.5)	-0.55 _x000D_ (-0.6 to -0.51)	-0.32 _x000D_ (-0.4 to -0.24)
North Macedonia	83_x000D_ (53 to 130)	4.93_x000D_ (3.14 to 7.71)	19_x000D_ (11 to 33)	1.8_x000D_ (1.02 to 3.09)	-0.77 _x000D_ (-0.86 to -0.66)	-3.81 _x000D_ (-4.26 to -3.36)
Northern Mariana Islands	1_x000D_ (0 to 1)	1.06_x000D_ (0.69 to 1.66)	0_x000D_ (0 to 0)	1.09_x000D_ (0.72 to 1.73)	-0.61 _x000D_ (-0.65 to -0.56)	0.09 _x000D_ (0.02 to 0.15)
Norway	354_x000D_ (198 to 584)	12.21_x000D_ (6.82 to 20.13)	277_x000D_ (145 to 472)	10_x000D_ (5.25 to 17.02)	-0.22 _x000D_ (-0.39 to -0.07)	-1.3 _x000D_ (-2.22 to -0.37)
Oman	177_x000D_ (106 to 278)	5.57_x000D_ (3.34 to 8.78)	165_x000D_ (104 to 259)	4.4_x000D_ (2.77 to 6.92)	-0.07 _x000D_ (-0.22 to 0.11)	-0.83 _x000D_ (-0.96 to -0.7)
Pakistan	10416_x000D_ (6565 to 16581)	4.52_x000D_ (2.85 to 7.19)	14237_x000D_ (9149 to 22836)	4.47_x000D_ (2.87 to 7.17)	0.37 _x000D_ (0.27 to 0.45)	-0.33 _x000D_ (-0.48 to -0.18)
Palau	0_x000D_ (0 to 0)	1.05_x000D_ (0.72 to 1.59)	0_x000D_ (0 to 0)	1.01_x000D_ (0.69 to 1.52)	-0.51 _x000D_ (-0.56 to -0.46)	-0.17 _x000D_ (-0.2 to -0.14)
Palestine	274_x000D_ (180 to 428)	6.02_x000D_ (3.95 to 9.38)	278_x000D_ (202 to 402)	4.64_x000D_ (3.37 to 6.71)	0.01 _x000D_ (-0.16 to 0.21)	-1.08 _x000D_ (-1.24 to -0.92)
Panama	49_x000D_ (27 to 78)	1.72_x000D_ (0.94 to 2.75)	91_x000D_ (44 to 155)	2.47_x000D_ (1.21 to 4.22)	0.85 _x000D_ (0.47 to 1.62)	1.32 _x000D_ (1.11 to 1.54)
Papua New Guinea	79_x000D_ (56 to 116)	1.11_x000D_ (0.79 to 1.63)	166_x000D_ (117 to 245)	1.06_x000D_ (0.75 to 1.57)	1.1 _x000D_ (0.91 to 1.34)	-0.22 _x000D_ (-0.29 to -0.15)
Paraguay	80_x000D_ (51 to 125)	1.31_x000D_ (0.83 to 2.04)	76_x000D_ (47 to 121)	1.25_x000D_ (0.78 to 1.99)	-0.06 _x000D_ (-0.28 to 0.13)	-0.03 _x000D_ (-0.14 to 0.09)
Peru	1550_x000D_ (994 to 2434)	4.88_x000D_ (3.13 to 7.67)	1188_x000D_ (695 to 1845)	3.87_x000D_ (2.27 to 6.02)	-0.23 _x000D_ (-0.42 to -0.05)	-1.21 _x000D_ (-1.37 to -1.05)
Philippines	1772_x000D_ (1127 to 2668)	1.79_x000D_ (1.14 to 2.69)	1938_x000D_ (1260 to 2934)	1.53_x000D_ (0.99 to 2.31)	0.09 _x000D_ (-0.01 to 0.2)	-0.67 _x000D_ (-0.8 to -0.54)
Poland	593_x000D_ (363 to 914)	2.3_x000D_ (1.41 to 3.54)	386_x000D_ (183 to 627)	2.21_x000D_ (1.05 to 3.59)	-0.35 _x000D_ (-0.56 to -0.18)	-0.95 _x000D_ (-1.21 to -0.68)
Portugal	194_x000D_ (127 to 302)	3.52_x000D_ (2.3 to 5.46)	78_x000D_ (45 to 129)	2.04_x000D_ (1.17 to 3.35)	-0.6 _x000D_ (-0.74 to -0.43)	-2.7 _x000D_ (-3.23 to -2.17)
Puerto Rico	73_x000D_ (38 to 117)	2.33_x000D_ (1.21 to 3.72)	36_x000D_ (19 to 59)	2.98_x000D_ (1.54 to 4.9)	-0.51 _x000D_ (-0.6 to -0.41)	1.44 _x000D_ (1.22 to 1.67)
Qatar	28_x000D_ (17 to 44)	5.62_x000D_ (3.39 to 8.66)	66_x000D_ (41 to 105)	5.05_x000D_ (3.09 to 7.97)	1.34 _x000D_ (0.9 to 1.77)	-0.44 _x000D_ (-0.61 to -0.27)
Republic of Korea	2221_x000D_ (1392 to 3590)	6.85_x000D_ (4.29 to 11.08)	812_x000D_ (417 to 1429)	4.12_x000D_ (2.12 to 7.26)	-0.63 _x000D_ (-0.78 to -0.46)	-2.33 _x000D_ (-2.64 to -2.01)
Republic of Moldova	61_x000D_ (31 to 99)	1.66_x000D_ (0.84 to 2.68)	30_x000D_ (15 to 52)	1.96_x000D_ (0.96 to 3.33)	-0.51 _x000D_ (-0.58 to -0.39)	0.74 _x000D_ (0.47 to 1.01)
Romania	542_x000D_ (339 to 913)	3.8_x000D_ (2.38 to 6.4)	220_x000D_ (118 to 384)	2.63_x000D_ (1.41 to 4.59)	-0.59 _x000D_ (-0.73 to -0.47)	-0.93 _x000D_ (-1.1 to -0.77)
Russian Federation	3090_x000D_ (2003 to 4985)	3.33_x000D_ (2.16 to 5.37)	1285_x000D_ (775 to 1920)	1.6_x000D_ (0.97 to 2.39)	-0.58 _x000D_ (-0.69 to -0.43)	-2.3 _x000D_ (-2.52 to -2.08)
Rwanda	477_x000D_ (276 to 742)	3.13_x000D_ (1.81 to 4.88)	420_x000D_ (255 to 643)	2.48_x000D_ (1.51 to 3.81)	-0.12 _x000D_ (-0.27 to 0.01)	-1.12 _x000D_ (-1.37 to -0.86)
Saint Kitts and Nevis	1_x000D_ (0 to 1)	2.03_x000D_ (1.11 to 3.34)	1_x000D_ (0 to 1)	2.68_x000D_ (1.42 to 4.41)	0.02 _x000D_ (-0.14 to 0.21)	1.02 _x000D_ (0.88 to 1.17)
Saint Lucia	4_x000D_ (2 to 6)	2.05_x000D_ (1.12 to 3.24)	2_x000D_ (1 to 3)	2.29_x000D_ (1.33 to 3.58)	-0.47 _x000D_ (-0.56 to -0.38)	0.54 _x000D_ (0.4 to 0.67)
Saint Vincent and the Grenadines	7_x000D_ (4 to 10)	5.17_x000D_ (3.47 to 7.93)	2_x000D_ (1 to 3)	2.82_x000D_ (1.65 to 4.47)	-0.69 _x000D_ (-0.79 to -0.57)	-2 _x000D_ (-2.3 to -1.7)
Samoa	2_x000D_ (1 to 3)	1.01_x000D_ (0.7 to 1.56)	2_x000D_ (1 to 3)	0.92_x000D_ (0.65 to 1.37)	0.02 _x000D_ (-0.09 to 0.14)	-0.27 _x000D_ (-0.33 to -0.22)
San Marino	2_x000D_ (1 to 3)	15.68_x000D_ (9.73 to 23.64)	2_x000D_ (1 to 2)	10.05_x000D_ (6.35 to 15.93)	-0.26 _x000D_ (-0.45 to -0.07)	-1.61 _x000D_ (-1.71 to -1.51)
Sao Tome and Principe	6_x000D_ (4 to 10)	2.9_x000D_ (1.61 to 4.52)	5_x000D_ (3 to 8)	2.32_x000D_ (1.39 to 3.66)	-0.2 _x000D_ (-0.34 to -0.06)	-0.92 _x000D_ (-1.07 to -0.78)
Saudi Arabia	1249_x000D_ (783 to 1910)	4.86_x000D_ (3.05 to 7.43)	800_x000D_ (504 to 1257)	3.66_x000D_ (2.3 to 5.74)	-0.36 _x000D_ (-0.48 to -0.24)	-1.32 _x000D_ (-1.51 to -1.13)
Senegal	450_x000D_ (255 to 709)	2.75_x000D_ (1.56 to 4.33)	564_x000D_ (330 to 894)	2.54_x000D_ (1.49 to 4.03)	0.25 _x000D_ (0.1 to 0.4)	-0.27 _x000D_ (-0.33 to -0.21)
Serbia	207_x000D_ (122 to 336)	3.23_x000D_ (1.9 to 5.26)	78_x000D_ (40 to 142)	1.98_x000D_ (1 to 3.57)	-0.62 _x000D_ (-0.77 to -0.48)	-2.05 _x000D_ (-2.4 to -1.7)
Seychelles	1_x000D_ (1 to 2)	1.7_x000D_ (1.03 to 2.77)	1_x000D_ (1 to 2)	1.81_x000D_ (1.02 to 2.92)	-0.07 _x000D_ (-0.17 to 0.07)	0.2 _x000D_ (0.12 to 0.29)
Sierra Leone	232_x000D_ (135 to 358)	3.08_x000D_ (1.79 to 4.75)	345_x000D_ (210 to 523)	2.58_x000D_ (1.57 to 3.92)	0.49 _x000D_ (0.26 to 0.71)	-0.62 _x000D_ (-0.72 to -0.52)
Singapore	110_x000D_ (81 to 142)	4.48_x000D_ (3.31 to 5.78)	109_x000D_ (56 to 202)	3.98_x000D_ (2.03 to 7.33)	0 _x000D_ (-0.42 to 0.57)	-0.47 _x000D_ (-0.61 to -0.33)
Slovakia	90_x000D_ (56 to 147)	2.38_x000D_ (1.48 to 3.9)	50_x000D_ (26 to 87)	1.87_x000D_ (0.97 to 3.26)	-0.44 _x000D_ (-0.64 to -0.25)	0.36 _x000D_ (-0.15 to 0.87)
Slovenia	25_x000D_ (15 to 42)	2.36_x000D_ (1.4 to 3.94)	18_x000D_ (9 to 33)	1.99_x000D_ (0.97 to 3.59)	-0.28 _x000D_ (-0.52 to -0.07)	-0.23 _x000D_ (-0.63 to 0.16)
Solomon Islands	8_x000D_ (5 to 11)	1.12_x000D_ (0.79 to 1.62)	10_x000D_ (7 to 15)	1.01_x000D_ (0.73 to 1.45)	0.32 _x000D_ (0.16 to 0.43)	-0.47 _x000D_ (-0.55 to -0.4)
Somalia	437_x000D_ (269 to 668)	2.97_x000D_ (1.83 to 4.54)	1022_x000D_ (668 to 1564)	2.46_x000D_ (1.6 to 3.76)	1.34 _x000D_ (1.05 to 1.67)	-0.41 _x000D_ (-0.61 to -0.21)
South Africa	1093_x000D_ (643 to 1765)	2.34_x000D_ (1.38 to 3.78)	1277_x000D_ (785 to 2035)	2.58_x000D_ (1.59 to 4.12)	0.17 _x000D_ (0.08 to 0.29)	0.3 _x000D_ (0.23 to 0.38)
South Sudan	380_x000D_ (201 to 596)	3.16_x000D_ (1.67 to 4.97)	513_x000D_ (291 to 820)	2.97_x000D_ (1.68 to 4.74)	0.35 _x000D_ (0.17 to 0.53)	0.01 _x000D_ (-0.08 to 0.11)
Spain	441_x000D_ (295 to 593)	2.31_x000D_ (1.55 to 3.11)	277_x000D_ (171 to 422)	1.57_x000D_ (0.97 to 2.39)	-0.37 _x000D_ (-0.55 to -0.16)	-1.22 _x000D_ (-1.47 to -0.98)
Sri Lanka	264_x000D_ (164 to 424)	1.54_x000D_ (0.96 to 2.47)	203_x000D_ (131 to 318)	1.42_x000D_ (0.92 to 2.23)	-0.23 _x000D_ (-0.33 to -0.13)	0.65 _x000D_ (0.35 to 0.96)
Sudan	2180_x000D_ (1443 to 3179)	4.68_x000D_ (3.1 to 6.82)	2137_x000D_ (1469 to 3335)	3.8_x000D_ (2.61 to 5.93)	-0.02 _x000D_ (-0.19 to 0.13)	-0.72 _x000D_ (-0.76 to -0.67)
Suriname	11_x000D_ (6 to 17)	2.48_x000D_ (1.46 to 3.79)	14_x000D_ (8 to 23)	3.21_x000D_ (1.86 to 5.26)	0.28 _x000D_ (0.05 to 0.54)	1.04 _x000D_ (0.98 to 1.1)
Sweden	262_x000D_ (155 to 423)	4.38_x000D_ (2.59 to 7.07)	138_x000D_ (69 to 251)	2.42_x000D_ (1.21 to 4.39)	-0.47 _x000D_ (-0.71 to -0.22)	-2.61 _x000D_ (-3.05 to -2.17)
Switzerland	364_x000D_ (244 to 556)	9.09_x000D_ (6.09 to 13.89)	262_x000D_ (170 to 416)	6.14_x000D_ (3.99 to 9.75)	-0.28 _x000D_ (-0.45 to -0.1)	-1.7 _x000D_ (-2.06 to -1.35)
Syrian Arab Republic	953_x000D_ (624 to 1523)	3.95_x000D_ (2.58 to 6.31)	408_x000D_ (278 to 617)	3.65_x000D_ (2.49 to 5.52)	-0.57 _x000D_ (-0.63 to -0.51)	0.21 _x000D_ (0 to 0.42)
Taiwan (Province of China)	117_x000D_ (78 to 183)	0.74_x000D_ (0.49 to 1.15)	113_x000D_ (76 to 155)	1.33_x000D_ (0.9 to 1.83)	-0.04 _x000D_ (-0.31 to 0.31)	2.28 _x000D_ (1.88 to 2.68)
Tajikistan	395_x000D_ (241 to 635)	4.02_x000D_ (2.45 to 6.47)	338_x000D_ (193 to 525)	2.77_x000D_ (1.58 to 4.31)	-0.14 _x000D_ (-0.38 to 0.1)	-1.43 _x000D_ (-1.69 to -1.18)
Thailand	709_x000D_ (420 to 1162)	1.39_x000D_ (0.83 to 2.28)	345_x000D_ (213 to 551)	1.23_x000D_ (0.76 to 1.96)	-0.51 _x000D_ (-0.59 to -0.43)	0.09 _x000D_ (-0.12 to 0.3)
Timor-Leste	35_x000D_ (20 to 57)	2.06_x000D_ (1.19 to 3.33)	34_x000D_ (20 to 55)	1.84_x000D_ (1.08 to 2.97)	-0.04 _x000D_ (-0.16 to 0.08)	-0.43 _x000D_ (-0.62 to -0.24)
Togo	199_x000D_ (120 to 305)	2.55_x000D_ (1.53 to 3.9)	257_x000D_ (162 to 398)	2.27_x000D_ (1.43 to 3.52)	0.29 _x000D_ (0.07 to 0.47)	-0.39 _x000D_ (-0.52 to -0.26)
Tokelau	0_x000D_ (0 to 0)	1.11_x000D_ (0.78 to 1.67)	0_x000D_ (0 to 0)	0.99_x000D_ (0.7 to 1.48)	-0.44 _x000D_ (-0.5 to -0.38)	-0.43 _x000D_ (-0.52 to -0.34)
Tonga	1_x000D_ (1 to 2)	1.02_x000D_ (0.71 to 1.52)	1_x000D_ (1 to 2)	0.99_x000D_ (0.69 to 1.48)	-0.13 _x000D_ (-0.21 to -0.04)	-0.09 _x000D_ (-0.15 to -0.03)
Trinidad and Tobago	23_x000D_ (12 to 37)	2.07_x000D_ (1.1 to 3.25)	19_x000D_ (10 to 31)	2.53_x000D_ (1.34 to 4.17)	-0.19 _x000D_ (-0.34 to -0.04)	0.87 _x000D_ (0.72 to 1.02)
Tunisia	520_x000D_ (346 to 762)	4.58_x000D_ (3.04 to 6.7)	279_x000D_ (184 to 432)	3.48_x000D_ (2.29 to 5.39)	-0.46 _x000D_ (-0.55 to -0.37)	-1.06 _x000D_ (-1.1 to -1.02)
Turkey	4414_x000D_ (2786 to 6707)	5.6_x000D_ (3.53 to 8.5)	2173_x000D_ (1254 to 3580)	4.62_x000D_ (2.67 to 7.62)	-0.51 _x000D_ (-0.63 to -0.38)	-0.87 _x000D_ (-1 to -0.74)
Turkmenistan	265_x000D_ (163 to 414)	4.22_x000D_ (2.6 to 6.6)	170_x000D_ (102 to 266)	3.17_x000D_ (1.9 to 4.96)	-0.36 _x000D_ (-0.5 to -0.23)	-1.01 _x000D_ (-1.18 to -0.83)
Tuvalu	0_x000D_ (0 to 0)	1.06_x000D_ (0.76 to 1.53)	0_x000D_ (0 to 0)	0.96_x000D_ (0.69 to 1.38)	-0.32 _x000D_ (-0.38 to -0.25)	-0.36 _x000D_ (-0.43 to -0.28)
Uganda	1291_x000D_ (747 to 1941)	2.92_x000D_ (1.69 to 4.4)	1845_x000D_ (1139 to 2890)	2.44_x000D_ (1.51 to 3.83)	0.43 _x000D_ (0.19 to 0.63)	-0.8 _x000D_ (-0.88 to -0.73)
Ukraine	951_x000D_ (582 to 1517)	3_x000D_ (1.84 to 4.79)	385_x000D_ (235 to 595)	2.06_x000D_ (1.25 to 3.18)	-0.6 _x000D_ (-0.72 to -0.45)	-0.82 _x000D_ (-0.97 to -0.66)
United Arab Emirates	127_x000D_ (78 to 198)	5.72_x000D_ (3.52 to 8.91)	107_x000D_ (63 to 171)	3.97_x000D_ (2.32 to 6.32)	-0.16 _x000D_ (-0.33 to 0)	-0.73 _x000D_ (-1.04 to -0.42)
United Kingdom	1352_x000D_ (853 to 2225)	3.53_x000D_ (2.22 to 5.8)	1192_x000D_ (639 to 2092)	3.15_x000D_ (1.69 to 5.53)	-0.12 _x000D_ (-0.33 to 0.06)	-0.45 _x000D_ (-0.57 to -0.33)
United Republic of Tanzania	1685_x000D_ (975 to 2611)	2.9_x000D_ (1.68 to 4.49)	2904_x000D_ (1654 to 4511)	2.94_x000D_ (1.68 to 4.57)	0.72 _x000D_ (0.51 to 0.92)	0.17 _x000D_ (0.12 to 0.22)
United States of America	4195_x000D_ (2509 to 7062)	2.09_x000D_ (1.25 to 3.52)	2627_x000D_ (1856 to 3555)	1.43_x000D_ (1.01 to 1.94)	-0.37 _x000D_ (-0.61 to -0.07)	-1.83 _x000D_ (-2.13 to -1.53)
United States Virgin Islands	3_x000D_ (2 to 4)	2.61_x000D_ (1.49 to 4.13)	2_x000D_ (1 to 3)	2.76_x000D_ (1.47 to 4.39)	-0.41 _x000D_ (-0.55 to -0.28)	0.24 _x000D_ (0.18 to 0.29)
Uruguay	56_x000D_ (31 to 98)	2.11_x000D_ (1.17 to 3.7)	50_x000D_ (24 to 94)	2.29_x000D_ (1.1 to 4.26)	-0.1 _x000D_ (-0.26 to 0.13)	0.33 _x000D_ (0.18 to 0.48)
Uzbekistan	1298_x000D_ (780 to 1975)	3.8_x000D_ (2.28 to 5.78)	919_x000D_ (485 to 1460)	2.68_x000D_ (1.42 to 4.26)	-0.29 _x000D_ (-0.52 to -0.12)	-1.67 _x000D_ (-1.84 to -1.51)
Vanuatu	3_x000D_ (2 to 5)	1.15_x000D_ (0.8 to 1.73)	4_x000D_ (3 to 5)	1.01_x000D_ (0.73 to 1.48)	0.19 _x000D_ (0.05 to 0.31)	-0.44 _x000D_ (-0.48 to -0.4)
Venezuela (Bolivarian Republic of)	723_x000D_ (450 to 1145)	2.64_x000D_ (1.64 to 4.17)	455_x000D_ (280 to 686)	2_x000D_ (1.23 to 3.02)	-0.37 _x000D_ (-0.53 to -0.18)	-0.76 _x000D_ (-0.97 to -0.55)
Viet Nam	1681_x000D_ (1013 to 2692)	1.92_x000D_ (1.16 to 3.07)	1249_x000D_ (829 to 1788)	1.95_x000D_ (1.29 to 2.79)	-0.26 _x000D_ (-0.42 to 0)	0.12 _x000D_ (-0.07 to 0.32)
Yemen	1376_x000D_ (915 to 2029)	4.25_x000D_ (2.83 to 6.27)	1551_x000D_ (1127 to 2244)	3.47_x000D_ (2.52 to 5.02)	0.13 _x000D_ (-0.05 to 0.33)	-0.83 _x000D_ (-0.91 to -0.75)
Zimbabwe	443_x000D_ (248 to 711)	2.42_x000D_ (1.35 to 3.88)	510_x000D_ (290 to 825)	2.4_x000D_ (1.36 to 3.88)	0.15 _x000D_ (-0.02 to 0.33)	-0.15 _x000D_ (-0.23 to -0.07)
Zambia	597_x000D_ (343 to 925)	3.26_x000D_ (1.87 to 5.05)	803_x000D_ (464 to 1265)	2.73_x000D_ (1.58 to 4.31)	0.34 _x000D_ (0.12 to 0.55)	-0.48 _x000D_ (-0.57 to -0.39)

## Sheet: Deaths
Deaths of Orofacial clefts in 1990 and 2019 across 204 countries and territories with EAPC from 1990 and 2019.
Location	Number_1990 (95 CI%)	ASR_1990 (95 CI%)	Number_2019 (95 CI%)	ASR_2019 (95 CI%)	Number_change (95 CI%)	EAPC (95 CI%)
Global	11778_x000D_ (6961 to 16984)	0.18_x000D_ (0.11 to 0.26)	2769_x000D_ (1659 to 5437)	0.04_x000D_ (0.03 to 0.08)	-0.76 _x000D_ (-0.86 to -0.6)	-5.16 _x000D_ (-5.3 to -5.03)
Afghanistan	76_x000D_ (12 to 377)	0.32_x000D_ (0.05 to 1.59)	55_x000D_ (16 to 172)	0.08_x000D_ (0.02 to 0.25)	-0.27 _x000D_ (-0.7 to 1.91)	-5.2 _x000D_ (-5.84 to -4.56)
Albania	0_x000D_ (0 to 0)	0_x000D_ (0 to 0.01)	0_x000D_ (0 to 0)	0_x000D_ (0 to 0.01)	-0.58 _x000D_ (-0.79 to -0.2)	-3.29 _x000D_ (-4.54 to -2.03)
Algeria	31_x000D_ (9 to 116)	0.08_x000D_ (0.02 to 0.31)	6_x000D_ (3 to 12)	0.02_x000D_ (0.01 to 0.03)	-0.79 _x000D_ (-0.94 to -0.29)	-6.04 _x000D_ (-6.23 to -5.84)
American Samoa	0_x000D_ (0 to 0)	0_x000D_ (0 to 0)	0_x000D_ (0 to 0)	0_x000D_ (0 to 0)	-0.48 _x000D_ (-0.77 to 0.05)	-1.1 _x000D_ (-1.25 to -0.94)
Andorra	0_x000D_ (0 to 0)	0_x000D_ (0 to 0)	0_x000D_ (0 to 0)	0_x000D_ (0 to 0)	-0.39 _x000D_ (-0.71 to 0.2)	-1.59 _x000D_ (-1.77 to -1.4)
Angola	26_x000D_ (5 to 99)	0.11_x000D_ (0.02 to 0.42)	20_x000D_ (7 to 53)	0.04_x000D_ (0.01 to 0.1)	-0.24 _x000D_ (-0.8 to 2.8)	-3.91 _x000D_ (-4.32 to -3.49)
Antigua and Barbuda	0_x000D_ (0 to 0)	0.1_x000D_ (0.03 to 0.24)	0_x000D_ (0 to 0)	0.03_x000D_ (0.01 to 0.06)	-0.79 _x000D_ (-0.94 to -0.18)	-2.48 _x000D_ (-3.71 to -1.23)
Argentina	2_x000D_ (1 to 4)	0.01_x000D_ (0 to 0.01)	0_x000D_ (0 to 0)	0_x000D_ (0 to 0)	-0.89 _x000D_ (-0.96 to -0.71)	-7.34 _x000D_ (-8.07 to -6.6)
Armenia	12_x000D_ (3 to 31)	0.32_x000D_ (0.09 to 0.83)	0_x000D_ (0 to 0)	0.01_x000D_ (0 to 0.01)	-0.99 _x000D_ (-1 to -0.96)	-13.77 _x000D_ (-15.3 to -12.21)
Australia	0_x000D_ (0 to 1)	0_x000D_ (0 to 0)	0_x000D_ (0 to 0)	0_x000D_ (0 to 0)	-0.76 _x000D_ (-0.87 to -0.57)	-6.06 _x000D_ (-7.09 to -5.01)
Austria	0_x000D_ (0 to 0)	0_x000D_ (0 to 0)	0_x000D_ (0 to 0)	0_x000D_ (0 to 0)	-0.9 _x000D_ (-0.95 to -0.81)	-8.33 _x000D_ (-9.38 to -7.27)
Azerbaijan	2_x000D_ (1 to 5)	0.02_x000D_ (0.01 to 0.06)	0_x000D_ (0 to 1)	0_x000D_ (0 to 0.01)	-0.88 _x000D_ (-0.96 to -0.71)	-7.42 _x000D_ (-7.92 to -6.92)
Bahamas	0_x000D_ (0 to 0)	0_x000D_ (0 to 0)	0_x000D_ (0 to 0)	0_x000D_ (0 to 0)	-0.89 _x000D_ (-0.97 to -0.67)	-5.2 _x000D_ (-5.96 to -4.44)
Bahrain	0_x000D_ (0 to 1)	0.07_x000D_ (0.02 to 0.16)	0_x000D_ (0 to 0)	0.01_x000D_ (0 to 0.02)	-0.87 _x000D_ (-0.95 to -0.62)	-7.52 _x000D_ (-8.15 to -6.88)
Bangladesh	350_x000D_ (73 to 999)	0.19_x000D_ (0.04 to 0.54)	81_x000D_ (21 to 242)	0.06_x000D_ (0.02 to 0.19)	-0.77 _x000D_ (-0.92 to -0.24)	-3.61 _x000D_ (-3.83 to -3.39)
Barbados	0_x000D_ (0 to 0)	0.01_x000D_ (0 to 0.05)	0_x000D_ (0 to 0)	0_x000D_ (0 to 0.01)	-0.81 _x000D_ (-0.94 to -0.31)	-1.76 _x000D_ (-2.96 to -0.55)
Belarus	2_x000D_ (1 to 6)	0.02_x000D_ (0.01 to 0.08)	0_x000D_ (0 to 0)	0_x000D_ (0 to 0)	-0.96 _x000D_ (-0.99 to -0.91)	-11.04 _x000D_ (-11.82 to -10.26)
Belgium	0_x000D_ (0 to 0)	0_x000D_ (0 to 0)	0_x000D_ (0 to 0)	0_x000D_ (0 to 0)	-0.96 _x000D_ (-0.98 to -0.92)	-10.27 _x000D_ (-11.12 to -9.42)
Belize	0_x000D_ (0 to 0)	0.06_x000D_ (0.01 to 0.14)	0_x000D_ (0 to 0)	0.01_x000D_ (0 to 0.01)	-0.82 _x000D_ (-0.93 to -0.13)	-5 _x000D_ (-6.42 to -3.55)
Benin	15_x000D_ (2 to 58)	0.13_x000D_ (0.02 to 0.51)	20_x000D_ (5 to 62)	0.08_x000D_ (0.02 to 0.26)	0.34 _x000D_ (-0.52 to 3.86)	-1.27 _x000D_ (-1.71 to -0.84)
Bermuda	0_x000D_ (0 to 0)	0_x000D_ (0 to 0)	0_x000D_ (0 to 0)	0_x000D_ (0 to 0)	-0.88 _x000D_ (-0.96 to -0.69)	-3.43 _x000D_ (-4.39 to -2.46)
Bhutan	2_x000D_ (0 to 6)	0.19_x000D_ (0.04 to 0.62)	0_x000D_ (0 to 1)	0.06_x000D_ (0.01 to 0.18)	-0.82 _x000D_ (-0.95 to -0.39)	-3.78 _x000D_ (-4.24 to -3.31)
Bolivia (Plurinational State of)	22_x000D_ (8 to 49)	0.19_x000D_ (0.07 to 0.43)	6_x000D_ (3 to 11)	0.04_x000D_ (0.02 to 0.07)	-0.73 _x000D_ (-0.91 to -0.09)	-5.43 _x000D_ (-5.68 to -5.19)
Bosnia and Herzegovina	0_x000D_ (0 to 0)	0.01_x000D_ (0 to 0.01)	0_x000D_ (0 to 0)	0_x000D_ (0 to 0)	-0.85 _x000D_ (-0.95 to -0.65)	-3.68 _x000D_ (-3.97 to -3.4)
Botswana	1_x000D_ (0 to 2)	0.05_x000D_ (0.02 to 0.12)	1_x000D_ (0 to 1)	0.02_x000D_ (0.01 to 0.05)	-0.38 _x000D_ (-0.75 to 0.69)	-1.1 _x000D_ (-1.69 to -0.51)
Brazil	419_x000D_ (226 to 589)	0.25_x000D_ (0.14 to 0.36)	39_x000D_ (28 to 59)	0.03_x000D_ (0.02 to 0.04)	-0.91 _x000D_ (-0.95 to -0.81)	-7.61 _x000D_ (-8.16 to -7.06)
Brunei Darussalam	0_x000D_ (0 to 0)	0.01_x000D_ (0 to 0.01)	0_x000D_ (0 to 0)	0_x000D_ (0 to 0)	-0.79 _x000D_ (-0.89 to -0.6)	-5.28 _x000D_ (-5.75 to -4.81)
Bulgaria	0_x000D_ (0 to 0)	0_x000D_ (0 to 0.01)	0_x000D_ (0 to 0)	0_x000D_ (0 to 0)	-0.91 _x000D_ (-0.97 to -0.61)	-5.91 _x000D_ (-6.63 to -5.18)
Burkina Faso	32_x000D_ (3 to 131)	0.15_x000D_ (0.02 to 0.61)	51_x000D_ (8 to 197)	0.12_x000D_ (0.02 to 0.45)	0.61 _x000D_ (-0.44 to 4.27)	-0.99 _x000D_ (-1.34 to -0.64)
Burundi	12_x000D_ (2 to 42)	0.1_x000D_ (0.02 to 0.34)	16_x000D_ (4 to 57)	0.07_x000D_ (0.02 to 0.26)	0.36 _x000D_ (-0.62 to 3.79)	0.4 _x000D_ (-0.1 to 0.9)
Cabo Verde	1_x000D_ (0 to 2)	0.1_x000D_ (0.02 to 0.33)	0_x000D_ (0 to 0)	0.03_x000D_ (0.01 to 0.08)	-0.72 _x000D_ (-0.92 to 0.12)	-4.27 _x000D_ (-4.57 to -3.97)
Cambodia	27_x000D_ (9 to 72)	0.13_x000D_ (0.04 to 0.35)	8_x000D_ (3 to 18)	0.05_x000D_ (0.02 to 0.1)	-0.69 _x000D_ (-0.9 to 0.01)	-3.85 _x000D_ (-4.53 to -3.16)
Cameroon	13_x000D_ (4 to 39)	0.06_x000D_ (0.02 to 0.18)	16_x000D_ (5 to 43)	0.04_x000D_ (0.01 to 0.1)	0.18 _x000D_ (-0.55 to 2.51)	-0.46 _x000D_ (-0.76 to -0.15)
Canada	0_x000D_ (0 to 0)	0_x000D_ (0 to 0)	0_x000D_ (0 to 0)	0_x000D_ (0 to 0)	-0.63 _x000D_ (-0.82 to -0.3)	-1.39 _x000D_ (-2.93 to 0.18)
Central African Republic	7_x000D_ (1 to 25)	0.12_x000D_ (0.02 to 0.42)	8_x000D_ (2 to 24)	0.09_x000D_ (0.02 to 0.26)	0.18 _x000D_ (-0.55 to 3.23)	-0.39 _x000D_ (-0.82 to 0.05)
Chad	23_x000D_ (2 to 92)	0.15_x000D_ (0.01 to 0.64)	37_x000D_ (6 to 139)	0.1_x000D_ (0.02 to 0.38)	0.63 _x000D_ (-0.47 to 7.05)	-0.73 _x000D_ (-1.16 to -0.3)
Chile	1_x000D_ (1 to 2)	0.01_x000D_ (0 to 0.01)	0_x000D_ (0 to 0)	0_x000D_ (0 to 0)	-0.97 _x000D_ (-0.99 to -0.93)	-12.15 _x000D_ (-13.89 to -10.38)
China	5332_x000D_ (3148 to 8437)	0.46_x000D_ (0.27 to 0.73)	208_x000D_ (161 to 268)	0.03_x000D_ (0.02 to 0.04)	-0.96 _x000D_ (-0.98 to -0.93)	-10.41 _x000D_ (-11.13 to -9.68)
Colombia	25_x000D_ (18 to 34)	0.06_x000D_ (0.04 to 0.08)	1_x000D_ (1 to 2)	0_x000D_ (0 to 0)	-0.96 _x000D_ (-0.98 to -0.92)	-7.12 _x000D_ (-9.06 to -5.15)
Comoros	1_x000D_ (0 to 3)	0.08_x000D_ (0.01 to 0.27)	0_x000D_ (0 to 1)	0.06_x000D_ (0.01 to 0.15)	-0.41 _x000D_ (-0.79 to 1.01)	-0.81 _x000D_ (-1 to -0.61)
Congo	3_x000D_ (1 to 8)	0.06_x000D_ (0.02 to 0.18)	2_x000D_ (1 to 4)	0.03_x000D_ (0.01 to 0.06)	-0.39 _x000D_ (-0.79 to 0.96)	-3.32 _x000D_ (-3.62 to -3.01)
Cook Islands	0_x000D_ (0 to 0)	0_x000D_ (0 to 0)	0_x000D_ (0 to 0)	0_x000D_ (0 to 0)	-0.82 _x000D_ (-0.94 to -0.52)	-4.11 _x000D_ (-4.39 to -3.82)
Costa Rica	0_x000D_ (0 to 0)	0_x000D_ (0 to 0)	0_x000D_ (0 to 0)	0_x000D_ (0 to 0)	-0.82 _x000D_ (-0.93 to -0.57)	-5.13 _x000D_ (-5.93 to -4.32)
C么te d'Ivoire	23_x000D_ (4 to 79)	0.09_x000D_ (0.02 to 0.3)	18_x000D_ (5 to 51)	0.04_x000D_ (0.01 to 0.12)	-0.22 _x000D_ (-0.71 to 1.63)	-1.94 _x000D_ (-2.37 to -1.51)
Croatia	0_x000D_ (0 to 0)	0_x000D_ (0 to 0.01)	0_x000D_ (0 to 0)	0_x000D_ (0 to 0)	-0.97 _x000D_ (-0.99 to -0.94)	-8.7 _x000D_ (-9.67 to -7.73)
Cuba	0_x000D_ (0 to 0)	0_x000D_ (0 to 0)	0_x000D_ (0 to 0)	0_x000D_ (0 to 0)	-0.96 _x000D_ (-0.98 to -0.92)	-10.38 _x000D_ (-11.26 to -9.48)
Cyprus	0_x000D_ (0 to 0)	0_x000D_ (0 to 0.01)	0_x000D_ (0 to 0)	0_x000D_ (0 to 0)	-0.38 _x000D_ (-0.68 to 0.34)	-2.64 _x000D_ (-2.82 to -2.45)
Czechia	1_x000D_ (0 to 1)	0.01_x000D_ (0.01 to 0.01)	0_x000D_ (0 to 0)	0_x000D_ (0 to 0)	-0.98 _x000D_ (-0.99 to -0.95)	-8.78 _x000D_ (-10.62 to -6.9)
Democratic People's Republic of Korea	42_x000D_ (12 to 125)	0.12_x000D_ (0.04 to 0.37)	8_x000D_ (3 to 17)	0.05_x000D_ (0.02 to 0.11)	-0.8 _x000D_ (-0.95 to -0.17)	-2.29 _x000D_ (-3 to -1.58)
Democratic Republic of the Congo	98_x000D_ (19 to 322)	0.11_x000D_ (0.02 to 0.37)	82_x000D_ (24 to 242)	0.06_x000D_ (0.02 to 0.17)	-0.16 _x000D_ (-0.75 to 1.75)	-1.86 _x000D_ (-2.15 to -1.58)
Denmark	0_x000D_ (0 to 0)	0_x000D_ (0 to 0.01)	0_x000D_ (0 to 0)	0_x000D_ (0 to 0)	-0.96 _x000D_ (-0.99 to -0.85)	-10.81 _x000D_ (-11.85 to -9.75)
Djibouti	1_x000D_ (0 to 4)	0.1_x000D_ (0.02 to 0.39)	1_x000D_ (0 to 3)	0.05_x000D_ (0.01 to 0.17)	-0.14 _x000D_ (-0.67 to 1.79)	-1.97 _x000D_ (-2.57 to -1.36)
Dominica	0_x000D_ (0 to 0)	0.07_x000D_ (0.02 to 0.18)	0_x000D_ (0 to 0)	0.03_x000D_ (0.01 to 0.08)	-0.77 _x000D_ (-0.94 to -0.05)	-1.99 _x000D_ (-2.54 to -1.43)
Dominican Republic	5_x000D_ (3 to 10)	0.05_x000D_ (0.03 to 0.08)	1_x000D_ (0 to 1)	0.01_x000D_ (0 to 0.01)	-0.88 _x000D_ (-0.95 to -0.73)	-2.74 _x000D_ (-4.41 to -1.05)
Ecuador	21_x000D_ (7 to 50)	0.14_x000D_ (0.05 to 0.35)	1_x000D_ (1 to 3)	0.01_x000D_ (0 to 0.02)	-0.94 _x000D_ (-0.98 to -0.78)	-11.9 _x000D_ (-13.21 to -10.57)
Egypt	57_x000D_ (18 to 165)	0.06_x000D_ (0.02 to 0.18)	9_x000D_ (3 to 22)	0.01_x000D_ (0 to 0.02)	-0.84 _x000D_ (-0.97 to -0.41)	-6.41 _x000D_ (-6.93 to -5.89)
El Salvador	4_x000D_ (1 to 10)	0.05_x000D_ (0.02 to 0.13)	1_x000D_ (0 to 1)	0.01_x000D_ (0 to 0.02)	-0.87 _x000D_ (-0.95 to -0.63)	-5.97 _x000D_ (-6.48 to -5.46)
Equatorial Guinea	1_x000D_ (0 to 4)	0.11_x000D_ (0.02 to 0.36)	0_x000D_ (0 to 1)	0.02_x000D_ (0.01 to 0.04)	-0.73 _x000D_ (-0.94 to 0.65)	-6.35 _x000D_ (-6.62 to -6.08)
Eritrea	7_x000D_ (1 to 22)	0.11_x000D_ (0.02 to 0.37)	7_x000D_ (2 to 18)	0.07_x000D_ (0.02 to 0.19)	0.02 _x000D_ (-0.67 to 2.4)	-0.36 _x000D_ (-0.85 to 0.12)
Estonia	3_x000D_ (1 to 5)	0.24_x000D_ (0.08 to 0.43)	0_x000D_ (0 to 0)	0.01_x000D_ (0 to 0.04)	-0.96 _x000D_ (-0.99 to -0.88)	-9.02 _x000D_ (-9.89 to -8.15)
Eswatini	1_x000D_ (0 to 2)	0.06_x000D_ (0.02 to 0.16)	1_x000D_ (0 to 1)	0.04_x000D_ (0.02 to 0.08)	-0.35 _x000D_ (-0.78 to 1.02)	-0.53 _x000D_ (-1.09 to 0.03)
Ethiopia	228_x000D_ (25 to 772)	0.2_x000D_ (0.02 to 0.68)	186_x000D_ (40 to 554)	0.11_x000D_ (0.02 to 0.32)	-0.18 _x000D_ (-0.56 to 1.24)	-1.73 _x000D_ (-2.06 to -1.4)
Fiji	0_x000D_ (0 to 0)	0_x000D_ (0 to 0)	0_x000D_ (0 to 0)	0_x000D_ (0 to 0)	-0.02 _x000D_ (-0.47 to 0.88)	-0.42 _x000D_ (-0.7 to -0.14)
Finland	5_x000D_ (1 to 12)	0.15_x000D_ (0.05 to 0.37)	0_x000D_ (0 to 1)	0.01_x000D_ (0 to 0.03)	-0.96 _x000D_ (-0.99 to -0.84)	-8.75 _x000D_ (-9.52 to -7.96)
France	1_x000D_ (1 to 2)	0_x000D_ (0 to 0)	0_x000D_ (0 to 0)	0_x000D_ (0 to 0)	-0.95 _x000D_ (-0.98 to -0.9)	-6.84 _x000D_ (-7.76 to -5.91)
Gabon	1_x000D_ (0 to 3)	0.04_x000D_ (0.01 to 0.14)	0_x000D_ (0 to 1)	0.02_x000D_ (0.01 to 0.04)	-0.54 _x000D_ (-0.85 to 0.61)	-1.85 _x000D_ (-2.5 to -1.2)
Gambia	3_x000D_ (0 to 9)	0.12_x000D_ (0.02 to 0.39)	2_x000D_ (1 to 5)	0.06_x000D_ (0.02 to 0.16)	-0.25 _x000D_ (-0.71 to 1.91)	-2.61 _x000D_ (-2.9 to -2.32)
Georgia	1_x000D_ (0 to 2)	0.02_x000D_ (0.01 to 0.06)	0_x000D_ (0 to 0)	0_x000D_ (0 to 0.01)	-0.94 _x000D_ (-0.98 to -0.74)	-8.84 _x000D_ (-9.89 to -7.77)
Germany	2_x000D_ (1 to 3)	0_x000D_ (0 to 0.01)	0_x000D_ (0 to 0)	0_x000D_ (0 to 0)	-0.94 _x000D_ (-0.97 to -0.85)	-8.78 _x000D_ (-9.88 to -7.67)
Ghana	15_x000D_ (3 to 50)	0.05_x000D_ (0.01 to 0.17)	13_x000D_ (4 to 30)	0.03_x000D_ (0.01 to 0.08)	-0.16 _x000D_ (-0.73 to 2.2)	-1.04 _x000D_ (-1.47 to -0.61)
Greece	0_x000D_ (0 to 1)	0.01_x000D_ (0 to 0.01)	0_x000D_ (0 to 0)	0_x000D_ (0 to 0)	-0.8 _x000D_ (-0.93 to -0.49)	1.6 _x000D_ (-1.26 to 4.54)
Greenland	0_x000D_ (0 to 0)	0.02_x000D_ (0.01 to 0.04)	0_x000D_ (0 to 0)	0_x000D_ (0 to 0.01)	-0.85 _x000D_ (-0.94 to -0.62)	-4.87 _x000D_ (-5.13 to -4.62)
Grenada	0_x000D_ (0 to 0)	0.01_x000D_ (0 to 0.03)	0_x000D_ (0 to 0)	0_x000D_ (0 to 0)	-0.95 _x000D_ (-0.98 to -0.79)	-5.79 _x000D_ (-7.03 to -4.53)
Guam	0_x000D_ (0 to 0)	0_x000D_ (0 to 0)	0_x000D_ (0 to 0)	0_x000D_ (0 to 0)	0.13 _x000D_ (-0.33 to 0.89)	0.71 _x000D_ (0.53 to 0.88)
Guatemala	63_x000D_ (25 to 132)	0.4_x000D_ (0.15 to 0.82)	7_x000D_ (3 to 12)	0.04_x000D_ (0.02 to 0.06)	-0.89 _x000D_ (-0.96 to -0.67)	-6.65 _x000D_ (-7.46 to -5.84)
Guinea	23_x000D_ (2 to 93)	0.16_x000D_ (0.02 to 0.64)	22_x000D_ (5 to 71)	0.1_x000D_ (0.02 to 0.32)	-0.04 _x000D_ (-0.66 to 3.01)	-1.72 _x000D_ (-2.01 to -1.43)
Guinea-Bissau	3_x000D_ (0 to 10)	0.13_x000D_ (0.02 to 0.49)	2_x000D_ (0 to 6)	0.06_x000D_ (0.01 to 0.19)	-0.38 _x000D_ (-0.77 to 1.4)	-1.88 _x000D_ (-2.46 to -1.31)
Guyana	1_x000D_ (0 to 1)	0.06_x000D_ (0.02 to 0.13)	0_x000D_ (0 to 0)	0.02_x000D_ (0.01 to 0.03)	-0.81 _x000D_ (-0.94 to -0.29)	-1.05 _x000D_ (-2.42 to 0.34)
Haiti	11_x000D_ (2 to 36)	0.09_x000D_ (0.02 to 0.31)	5_x000D_ (1 to 15)	0.03_x000D_ (0.01 to 0.1)	-0.53 _x000D_ (-0.84 to 0.35)	-2.94 _x000D_ (-3.29 to -2.59)
Honduras	5_x000D_ (2 to 12)	0.06_x000D_ (0.02 to 0.14)	2_x000D_ (1 to 5)	0.02_x000D_ (0.01 to 0.04)	-0.56 _x000D_ (-0.84 to 0.26)	-3.2 _x000D_ (-3.51 to -2.88)
Hungary	1_x000D_ (1 to 2)	0.02_x000D_ (0.02 to 0.03)	0_x000D_ (0 to 0)	0_x000D_ (0 to 0)	-1 _x000D_ (-1 to -0.99)	-15.76 _x000D_ (-17.7 to -13.76)
Iceland	0_x000D_ (0 to 0)	0_x000D_ (0 to 0.01)	0_x000D_ (0 to 0)	0_x000D_ (0 to 0)	-0.95 _x000D_ (-0.98 to -0.89)	-9.28 _x000D_ (-9.81 to -8.74)
India	2184_x000D_ (790 to 4325)	0.18_x000D_ (0.06 to 0.35)	559_x000D_ (206 to 1077)	0.05_x000D_ (0.02 to 0.1)	-0.74 _x000D_ (-0.87 to -0.42)	-4.55 _x000D_ (-4.75 to -4.36)
Indonesia	164_x000D_ (80 to 378)	0.07_x000D_ (0.04 to 0.17)	67_x000D_ (34 to 121)	0.04_x000D_ (0.02 to 0.06)	-0.59 _x000D_ (-0.83 to 0.04)	-1.8 _x000D_ (-2.16 to -1.43)
Iran (Islamic Republic of)	78_x000D_ (28 to 299)	0.09_x000D_ (0.03 to 0.35)	8_x000D_ (5 to 13)	0.01_x000D_ (0.01 to 0.02)	-0.9 _x000D_ (-0.97 to -0.71)	-6.68 _x000D_ (-6.93 to -6.44)
Iraq	45_x000D_ (17 to 139)	0.13_x000D_ (0.05 to 0.41)	7_x000D_ (4 to 12)	0.01_x000D_ (0.01 to 0.03)	-0.85 _x000D_ (-0.95 to -0.54)	-7.43 _x000D_ (-7.7 to -7.15)
Ireland	0_x000D_ (0 to 0)	0_x000D_ (0 to 0)	0_x000D_ (0 to 0)	0_x000D_ (0 to 0)	-0.96 _x000D_ (-0.98 to -0.91)	-12.92 _x000D_ (-14.94 to -10.86)
Israel	0_x000D_ (0 to 0)	0_x000D_ (0 to 0.01)	0_x000D_ (0 to 0)	0_x000D_ (0 to 0)	-0.95 _x000D_ (-0.98 to -0.89)	-12.3 _x000D_ (-12.88 to -11.71)
Italy	5_x000D_ (3 to 7)	0.02_x000D_ (0.01 to 0.03)	0_x000D_ (0 to 0)	0_x000D_ (0 to 0)	-0.96 _x000D_ (-0.98 to -0.92)	-9.01 _x000D_ (-12.1 to -5.81)
Jamaica	0_x000D_ (0 to 1)	0.02_x000D_ (0.01 to 0.03)	0_x000D_ (0 to 0)	0_x000D_ (0 to 0.01)	-0.86 _x000D_ (-0.95 to -0.54)	-3.42 _x000D_ (-4.28 to -2.54)
Japan	4_x000D_ (3 to 5)	0.01_x000D_ (0.01 to 0.01)	0_x000D_ (0 to 0)	0_x000D_ (0 to 0)	-0.98 _x000D_ (-0.99 to -0.97)	-11.45 _x000D_ (-12.28 to -10.61)
Jordan	12_x000D_ (7 to 25)	0.19_x000D_ (0.1 to 0.38)	6_x000D_ (4 to 11)	0.05_x000D_ (0.03 to 0.09)	-0.48 _x000D_ (-0.76 to 0.17)	-4.89 _x000D_ (-5.52 to -4.26)
Kazakhstan	64_x000D_ (6 to 254)	0.37_x000D_ (0.04 to 1.47)	0_x000D_ (0 to 1)	0_x000D_ (0 to 0.01)	-0.99 _x000D_ (-1 to -0.93)	-18.45 _x000D_ (-20.33 to -16.53)
Kenya	27_x000D_ (8 to 75)	0.06_x000D_ (0.02 to 0.16)	22_x000D_ (9 to 49)	0.03_x000D_ (0.01 to 0.08)	-0.19 _x000D_ (-0.55 to 0.7)	-1.14 _x000D_ (-1.65 to -0.62)
Kiribati	0_x000D_ (0 to 0)	0.01_x000D_ (0 to 0.01)	0_x000D_ (0 to 0)	0_x000D_ (0 to 0.01)	-0.18 _x000D_ (-0.71 to 1.24)	-1.06 _x000D_ (-1.33 to -0.78)
Kuwait	0_x000D_ (0 to 0)	0_x000D_ (0 to 0.01)	0_x000D_ (0 to 0)	0_x000D_ (0 to 0)	-0.7 _x000D_ (-0.91 to -0.07)	-5.35 _x000D_ (-5.78 to -4.91)
Kyrgyzstan	5_x000D_ (2 to 14)	0.09_x000D_ (0.03 to 0.22)	0_x000D_ (0 to 0)	0_x000D_ (0 to 0)	-0.98 _x000D_ (-0.99 to -0.92)	-15.93 _x000D_ (-17.7 to -14.12)
Lao People's Democratic Republic	11_x000D_ (3 to 31)	0.14_x000D_ (0.04 to 0.4)	4_x000D_ (2 to 10)	0.05_x000D_ (0.02 to 0.12)	-0.6 _x000D_ (-0.87 to 0.42)	-2.8 _x000D_ (-3.21 to -2.39)
Latvia	0_x000D_ (0 to 0)	0_x000D_ (0 to 0)	0_x000D_ (0 to 0)	0_x000D_ (0 to 0)	-0.94 _x000D_ (-0.98 to -0.85)	-7.23 _x000D_ (-8.13 to -6.33)
Lebanon	3_x000D_ (1 to 9)	0.06_x000D_ (0.02 to 0.17)	0_x000D_ (0 to 1)	0.01_x000D_ (0 to 0.02)	-0.87 _x000D_ (-0.96 to -0.47)	-6.37 _x000D_ (-6.68 to -6.06)
Lesotho	2_x000D_ (1 to 7)	0.08_x000D_ (0.03 to 0.23)	1_x000D_ (1 to 2)	0.05_x000D_ (0.02 to 0.11)	-0.5 _x000D_ (-0.83 to 0.84)	-1.17 _x000D_ (-1.54 to -0.81)
Liberia	5_x000D_ (1 to 16)	0.13_x000D_ (0.02 to 0.41)	3_x000D_ (1 to 10)	0.05_x000D_ (0.01 to 0.16)	-0.33 _x000D_ (-0.8 to 1.73)	-2.92 _x000D_ (-3.25 to -2.59)
Libya	5_x000D_ (1 to 18)	0.07_x000D_ (0.02 to 0.25)	0_x000D_ (0 to 1)	0.01_x000D_ (0.01 to 0.02)	-0.92 _x000D_ (-0.98 to -0.7)	-6.44 _x000D_ (-6.7 to -6.18)
Lithuania	0_x000D_ (0 to 0)	0_x000D_ (0 to 0)	0_x000D_ (0 to 0)	0_x000D_ (0 to 0)	-0.89 _x000D_ (-0.95 to -0.77)	-5.56 _x000D_ (-5.97 to -5.15)
Luxembourg	0_x000D_ (0 to 0)	0.01_x000D_ (0.01 to 0.01)	0_x000D_ (0 to 0)	0_x000D_ (0 to 0)	-0.92 _x000D_ (-0.98 to -0.76)	-7.88 _x000D_ (-8.61 to -7.13)
Madagascar	24_x000D_ (5 to 83)	0.1_x000D_ (0.02 to 0.33)	22_x000D_ (6 to 62)	0.05_x000D_ (0.02 to 0.15)	-0.1 _x000D_ (-0.68 to 1.75)	-1.52 _x000D_ (-2.02 to -1.02)
Malawi	28_x000D_ (4 to 103)	0.13_x000D_ (0.02 to 0.48)	15_x000D_ (3 to 52)	0.06_x000D_ (0.01 to 0.2)	-0.48 _x000D_ (-0.83 to 1.04)	-2.42 _x000D_ (-2.91 to -1.93)
Malaysia	12_x000D_ (5 to 29)	0.05_x000D_ (0.02 to 0.12)	7_x000D_ (2 to 16)	0.02_x000D_ (0.01 to 0.06)	-0.45 _x000D_ (-0.78 to 0.27)	-1.98 _x000D_ (-2.18 to -1.77)
Maldives	0_x000D_ (0 to 1)	0.11_x000D_ (0.04 to 0.29)	0_x000D_ (0 to 0)	0.02_x000D_ (0.01 to 0.05)	-0.81 _x000D_ (-0.93 to -0.44)	-5.02 _x000D_ (-5.38 to -4.65)
Mali	31_x000D_ (3 to 133)	0.15_x000D_ (0.01 to 0.65)	48_x000D_ (7 to 178)	0.11_x000D_ (0.02 to 0.39)	0.53 _x000D_ (-0.43 to 4.48)	-1.11 _x000D_ (-1.68 to -0.53)
Malta	0_x000D_ (0 to 0)	0.01_x000D_ (0.01 to 0.01)	0_x000D_ (0 to 0)	0_x000D_ (0 to 0)	-0.95 _x000D_ (-0.98 to -0.89)	-8.66 _x000D_ (-9.21 to -8.1)
Marshall Islands	0_x000D_ (0 to 0)	0_x000D_ (0 to 0.01)	0_x000D_ (0 to 0)	0_x000D_ (0 to 0.01)	-0.49 _x000D_ (-0.79 to 0.23)	-1.41 _x000D_ (-1.7 to -1.11)
Mauritania	3_x000D_ (0 to 12)	0.08_x000D_ (0.01 to 0.3)	2_x000D_ (0 to 5)	0.04_x000D_ (0.01 to 0.1)	-0.45 _x000D_ (-0.79 to 1)	-2.7 _x000D_ (-2.98 to -2.42)
Mauritius	0_x000D_ (0 to 0)	0_x000D_ (0 to 0.01)	0_x000D_ (0 to 0)	0_x000D_ (0 to 0)	-0.97 _x000D_ (-0.99 to -0.94)	-11.91 _x000D_ (-13.15 to -10.64)
Mexico	194_x000D_ (151 to 239)	0.16_x000D_ (0.13 to 0.2)	29_x000D_ (21 to 41)	0.03_x000D_ (0.02 to 0.04)	-0.85 _x000D_ (-0.9 to -0.78)	-6.45 _x000D_ (-6.88 to -6.02)
Micronesia (Federated States of)	0_x000D_ (0 to 0)	0_x000D_ (0 to 0.01)	0_x000D_ (0 to 0)	0_x000D_ (0 to 0)	-0.69 _x000D_ (-0.88 to -0.18)	-2.05 _x000D_ (-2.15 to -1.96)
Monaco	0_x000D_ (0 to 0)	0_x000D_ (0 to 0.01)	0_x000D_ (0 to 0)	0_x000D_ (0 to 0)	-0.23 _x000D_ (-0.67 to 0.95)	-1.91 _x000D_ (-1.99 to -1.83)
Mongolia	0_x000D_ (0 to 0)	0_x000D_ (0 to 0.01)	0_x000D_ (0 to 0)	0_x000D_ (0 to 0)	-0.32 _x000D_ (-0.73 to 0.72)	-2.21 _x000D_ (-2.7 to -1.71)
Montenegro	0_x000D_ (0 to 0)	0.01_x000D_ (0 to 0.01)	0_x000D_ (0 to 0)	0_x000D_ (0 to 0)	-0.81 _x000D_ (-0.92 to -0.55)	-4.39 _x000D_ (-4.54 to -4.24)
Morocco	25_x000D_ (7 to 88)	0.07_x000D_ (0.02 to 0.24)	3_x000D_ (1 to 9)	0.01_x000D_ (0 to 0.03)	-0.87 _x000D_ (-0.96 to -0.61)	-6.59 _x000D_ (-6.98 to -6.21)
Mozambique	45_x000D_ (5 to 186)	0.17_x000D_ (0.02 to 0.69)	56_x000D_ (12 to 178)	0.11_x000D_ (0.02 to 0.34)	0.25 _x000D_ (-0.6 to 4.65)	-1.3 _x000D_ (-1.82 to -0.78)
Myanmar	81_x000D_ (28 to 246)	0.13_x000D_ (0.04 to 0.39)	28_x000D_ (12 to 62)	0.06_x000D_ (0.02 to 0.12)	-0.66 _x000D_ (-0.89 to 0.07)	-2.97 _x000D_ (-3.26 to -2.68)
Namibia	2_x000D_ (1 to 3)	0.07_x000D_ (0.03 to 0.15)	1_x000D_ (0 to 2)	0.03_x000D_ (0.01 to 0.06)	-0.44 _x000D_ (-0.81 to 0.56)	-2.01 _x000D_ (-2.53 to -1.49)
Nauru	0_x000D_ (0 to 0)	0_x000D_ (0 to 0.01)	0_x000D_ (0 to 0)	0_x000D_ (0 to 0.01)	-0.41 _x000D_ (-0.69 to 0.2)	-0.55 _x000D_ (-0.89 to -0.21)
Nepal	79_x000D_ (17 to 215)	0.21_x000D_ (0.04 to 0.56)	22_x000D_ (5 to 55)	0.07_x000D_ (0.02 to 0.19)	-0.72 _x000D_ (-0.92 to -0.03)	-3.07 _x000D_ (-3.51 to -2.64)
Netherlands	0_x000D_ (0 to 0)	0_x000D_ (0 to 0)	0_x000D_ (0 to 0)	0_x000D_ (0 to 0)	-0.93 _x000D_ (-0.96 to -0.88)	-9.99 _x000D_ (-10.68 to -9.29)
New Zealand	0_x000D_ (0 to 0)	0_x000D_ (0 to 0)	0_x000D_ (0 to 0)	0_x000D_ (0 to 0)	-0.89 _x000D_ (-0.94 to -0.8)	-5.28 _x000D_ (-6.17 to -4.37)
Nicaragua	4_x000D_ (2 to 9)	0.06_x000D_ (0.02 to 0.14)	1_x000D_ (0 to 1)	0.01_x000D_ (0 to 0.02)	-0.85 _x000D_ (-0.95 to -0.53)	-7.7 _x000D_ (-8.47 to -6.91)
Niger	32_x000D_ (2 to 142)	0.16_x000D_ (0.01 to 0.69)	67_x000D_ (8 to 274)	0.12_x000D_ (0.01 to 0.51)	1.09 _x000D_ (-0.28 to 6.14)	-0.72 _x000D_ (-1.05 to -0.38)
Nigeria	193_x000D_ (30 to 639)	0.1_x000D_ (0.02 to 0.33)	225_x000D_ (66 to 596)	0.06_x000D_ (0.02 to 0.17)	0.17 _x000D_ (-0.38 to 2.06)	-2 _x000D_ (-2.28 to -1.72)
Niue	0_x000D_ (0 to 0)	0_x000D_ (0 to 0.01)	0_x000D_ (0 to 0)	0_x000D_ (0 to 0)	-0.64 _x000D_ (-0.81 to -0.32)	-0.87 _x000D_ (-0.96 to -0.78)
North Macedonia	1_x000D_ (0 to 1)	0.04_x000D_ (0.02 to 0.07)	0_x000D_ (0 to 0)	0_x000D_ (0 to 0)	-0.96 _x000D_ (-0.98 to -0.92)	-9.5 _x000D_ (-10.97 to -8.02)
Northern Mariana Islands	0_x000D_ (0 to 0)	0_x000D_ (0 to 0)	0_x000D_ (0 to 0)	0_x000D_ (0 to 0)	-0.45 _x000D_ (-0.7 to 0)	1.24 _x000D_ (1.03 to 1.46)
Norway	0_x000D_ (0 to 0)	0_x000D_ (0 to 0)	0_x000D_ (0 to 0)	0_x000D_ (0 to 0)	-0.77 _x000D_ (-0.88 to -0.61)	-4.5 _x000D_ (-4.62 to -4.38)
Oman	2_x000D_ (0 to 6)	0.05_x000D_ (0.01 to 0.19)	0_x000D_ (0 to 0)	0.01_x000D_ (0 to 0.01)	-0.86 _x000D_ (-0.97 to -0.46)	-6.78 _x000D_ (-7.9 to -5.64)
Pakistan	340_x000D_ (70 to 956)	0.15_x000D_ (0.03 to 0.42)	175_x000D_ (55 to 428)	0.06_x000D_ (0.02 to 0.14)	-0.48 _x000D_ (-0.79 to 0.46)	-3.39 _x000D_ (-3.54 to -3.24)
Palau	0_x000D_ (0 to 0)	0_x000D_ (0 to 0.01)	0_x000D_ (0 to 0)	0_x000D_ (0 to 0)	-0.61 _x000D_ (-0.83 to -0.19)	-1.06 _x000D_ (-1.14 to -0.98)
Palestine	5_x000D_ (2 to 14)	0.11_x000D_ (0.04 to 0.3)	0_x000D_ (0 to 1)	0.01_x000D_ (0 to 0.01)	-0.91 _x000D_ (-0.97 to -0.72)	-9.24 _x000D_ (-9.97 to -8.49)
Panama	0_x000D_ (0 to 0)	0_x000D_ (0 to 0)	0_x000D_ (0 to 0)	0_x000D_ (0 to 0)	-0.8 _x000D_ (-0.91 to -0.53)	-6.64 _x000D_ (-7.32 to -5.96)
Papua New Guinea	1_x000D_ (0 to 2)	0.01_x000D_ (0 to 0.02)	1_x000D_ (0 to 2)	0.01_x000D_ (0 to 0.01)	0.45 _x000D_ (-0.5 to 3.35)	-1.6 _x000D_ (-1.83 to -1.37)
Paraguay	2_x000D_ (1 to 5)	0.03_x000D_ (0.01 to 0.08)	2_x000D_ (1 to 4)	0.03_x000D_ (0.01 to 0.06)	-0.03 _x000D_ (-0.74 to 3.06)	2.03 _x000D_ (0.93 to 3.15)
Peru	29_x000D_ (14 to 63)	0.09_x000D_ (0.04 to 0.2)	6_x000D_ (3 to 11)	0.02_x000D_ (0.01 to 0.04)	-0.79 _x000D_ (-0.94 to -0.4)	-7.02 _x000D_ (-7.88 to -6.16)
Philippines	87_x000D_ (52 to 141)	0.09_x000D_ (0.05 to 0.14)	64_x000D_ (42 to 92)	0.05_x000D_ (0.03 to 0.07)	-0.26 _x000D_ (-0.65 to 0.39)	-1.3 _x000D_ (-1.85 to -0.76)
Poland	1_x000D_ (1 to 2)	0_x000D_ (0 to 0.01)	0_x000D_ (0 to 0)	0_x000D_ (0 to 0)	-0.98 _x000D_ (-0.99 to -0.97)	-11.92 _x000D_ (-13.14 to -10.68)
Portugal	1_x000D_ (1 to 1)	0.02_x000D_ (0.01 to 0.02)	0_x000D_ (0 to 0)	0_x000D_ (0 to 0)	-0.99 _x000D_ (-1 to -0.99)	-14.32 _x000D_ (-16.32 to -12.27)
Puerto Rico	0_x000D_ (0 to 0)	0_x000D_ (0 to 0)	0_x000D_ (0 to 0)	0_x000D_ (0 to 0)	-0.95 _x000D_ (-0.98 to -0.87)	-6.15 _x000D_ (-6.48 to -5.82)
Qatar	0_x000D_ (0 to 0)	0.01_x000D_ (0 to 0.03)	0_x000D_ (0 to 0)	0_x000D_ (0 to 0.01)	-0.36 _x000D_ (-0.81 to 1.64)	-5.28 _x000D_ (-5.53 to -5.02)
Republic of Korea	14_x000D_ (6 to 27)	0.04_x000D_ (0.02 to 0.08)	0_x000D_ (0 to 0)	0_x000D_ (0 to 0)	-0.98 _x000D_ (-0.99 to -0.95)	-13.29 _x000D_ (-14.36 to -12.21)
Republic of Moldova	0_x000D_ (0 to 0)	0_x000D_ (0 to 0)	0_x000D_ (0 to 0)	0_x000D_ (0 to 0)	-0.85 _x000D_ (-0.93 to -0.67)	-4.16 _x000D_ (-4.81 to -3.52)
Romania	6_x000D_ (3 to 14)	0.04_x000D_ (0.02 to 0.09)	0_x000D_ (0 to 0)	0_x000D_ (0 to 0)	-0.99 _x000D_ (-0.99 to -0.96)	-11.79 _x000D_ (-12.96 to -10.6)
Russian Federation	26_x000D_ (19 to 31)	0.03_x000D_ (0.02 to 0.03)	3_x000D_ (2 to 5)	0_x000D_ (0 to 0.01)	-0.87 _x000D_ (-0.93 to -0.78)	-7.88 _x000D_ (-8.58 to -7.17)
Rwanda	11_x000D_ (2 to 38)	0.07_x000D_ (0.01 to 0.26)	7_x000D_ (2 to 24)	0.04_x000D_ (0.01 to 0.14)	-0.32 _x000D_ (-0.77 to 1.27)	-1.6 _x000D_ (-2.15 to -1.05)
Saint Kitts and Nevis	0_x000D_ (0 to 0)	0_x000D_ (0 to 0)	0_x000D_ (0 to 0)	0_x000D_ (0 to 0)	-0.87 _x000D_ (-0.95 to -0.63)	-4.1 _x000D_ (-5 to -3.19)
Saint Lucia	0_x000D_ (0 to 0)	0_x000D_ (0 to 0.01)	0_x000D_ (0 to 0)	0_x000D_ (0 to 0)	-0.88 _x000D_ (-0.96 to -0.59)	-1.82 _x000D_ (-2.94 to -0.69)
Saint Vincent and the Grenadines	1_x000D_ (0 to 1)	0.49_x000D_ (0.25 to 0.82)	0_x000D_ (0 to 0)	0.01_x000D_ (0.01 to 0.03)	-0.98 _x000D_ (-0.99 to -0.96)	-10.63 _x000D_ (-11.6 to -9.64)
Samoa	0_x000D_ (0 to 0)	0_x000D_ (0 to 0.01)	0_x000D_ (0 to 0)	0_x000D_ (0 to 0)	-0.49 _x000D_ (-0.81 to 0.41)	-1.66 _x000D_ (-1.94 to -1.39)
San Marino	0_x000D_ (0 to 0)	0.11_x000D_ (0.06 to 0.2)	0_x000D_ (0 to 0)	0.04_x000D_ (0.02 to 0.08)	-0.55 _x000D_ (-0.8 to -0.03)	-3.5 _x000D_ (-3.83 to -3.18)
Sao Tome and Principe	0_x000D_ (0 to 1)	0.09_x000D_ (0.02 to 0.3)	0_x000D_ (0 to 0)	0.04_x000D_ (0.01 to 0.1)	-0.59 _x000D_ (-0.87 to 0.48)	-2.68 _x000D_ (-3.41 to -1.95)
Saudi Arabia	15_x000D_ (3 to 60)	0.06_x000D_ (0.01 to 0.23)	1_x000D_ (0 to 2)	0_x000D_ (0 to 0.01)	-0.92 _x000D_ (-0.99 to -0.57)	-8.73 _x000D_ (-9.13 to -8.33)
Senegal	19_x000D_ (3 to 79)	0.12_x000D_ (0.02 to 0.49)	16_x000D_ (3 to 55)	0.07_x000D_ (0.01 to 0.25)	-0.2 _x000D_ (-0.7 to 1.55)	-1.49 _x000D_ (-1.82 to -1.16)
Serbia	1_x000D_ (0 to 1)	0.01_x000D_ (0 to 0.02)	0_x000D_ (0 to 0)	0_x000D_ (0 to 0)	-0.9 _x000D_ (-0.96 to -0.67)	-8.71 _x000D_ (-9.77 to -7.64)
Seychelles	0_x000D_ (0 to 0)	0.03_x000D_ (0.01 to 0.06)	0_x000D_ (0 to 0)	0.02_x000D_ (0.01 to 0.04)	-0.4 _x000D_ (-0.78 to 0.54)	-0.4 _x000D_ (-0.95 to 0.15)
Sierra Leone	12_x000D_ (2 to 43)	0.17_x000D_ (0.02 to 0.6)	13_x000D_ (3 to 42)	0.1_x000D_ (0.02 to 0.32)	0.1 _x000D_ (-0.62 to 2.94)	-1.44 _x000D_ (-1.84 to -1.03)
Singapore	0_x000D_ (0 to 0)	0_x000D_ (0 to 0)	0_x000D_ (0 to 0)	0_x000D_ (0 to 0)	-0.82 _x000D_ (-0.93 to -0.62)	-6.17 _x000D_ (-6.62 to -5.71)
Slovakia	0_x000D_ (0 to 0)	0.01_x000D_ (0 to 0.01)	0_x000D_ (0 to 0)	0_x000D_ (0 to 0)	-0.76 _x000D_ (-0.86 to -0.61)	-3.8 _x000D_ (-4.35 to -3.24)
Slovenia	0_x000D_ (0 to 0)	0_x000D_ (0 to 0)	0_x000D_ (0 to 0)	0_x000D_ (0 to 0)	-0.95 _x000D_ (-0.99 to -0.81)	-8.91 _x000D_ (-9.77 to -8.03)
Solomon Islands	0_x000D_ (0 to 0)	0.01_x000D_ (0 to 0.02)	0_x000D_ (0 to 0)	0_x000D_ (0 to 0.01)	-0.25 _x000D_ (-0.71 to 1.18)	-2.47 _x000D_ (-2.75 to -2.2)
Somalia	27_x000D_ (3 to 106)	0.19_x000D_ (0.02 to 0.73)	69_x000D_ (8 to 316)	0.17_x000D_ (0.02 to 0.77)	1.56 _x000D_ (-0.26 to 6.72)	0.76 _x000D_ (0.32 to 1.2)
South Africa	21_x000D_ (13 to 37)	0.05_x000D_ (0.03 to 0.08)	22_x000D_ (14 to 34)	0.05_x000D_ (0.03 to 0.07)	0.05 _x000D_ (-0.46 to 0.96)	0.97 _x000D_ (0.45 to 1.5)
South Sudan	15_x000D_ (2 to 57)	0.13_x000D_ (0.02 to 0.49)	14_x000D_ (3 to 44)	0.08_x000D_ (0.02 to 0.26)	-0.02 _x000D_ (-0.65 to 2.68)	-1.03 _x000D_ (-1.44 to -0.61)
Spain	0_x000D_ (0 to 0)	0_x000D_ (0 to 0)	0_x000D_ (0 to 0)	0_x000D_ (0 to 0)	-0.83 _x000D_ (-0.92 to -0.66)	-5.7 _x000D_ (-6.08 to -5.31)
Sri Lanka	7_x000D_ (2 to 19)	0.04_x000D_ (0.01 to 0.11)	2_x000D_ (1 to 4)	0.01_x000D_ (0 to 0.03)	-0.75 _x000D_ (-0.91 to -0.21)	-3.12 _x000D_ (-3.56 to -2.68)
Sudan	95_x000D_ (13 to 488)	0.21_x000D_ (0.03 to 1.11)	18_x000D_ (6 to 50)	0.03_x000D_ (0.01 to 0.09)	-0.81 _x000D_ (-0.94 to -0.06)	-5.81 _x000D_ (-6.19 to -5.44)
Suriname	0_x000D_ (0 to 0)	0.01_x000D_ (0.01 to 0.03)	0_x000D_ (0 to 0)	0.02_x000D_ (0.01 to 0.03)	0.14 _x000D_ (-0.54 to 1.65)	2.52 _x000D_ (1.13 to 3.93)
Sweden	0_x000D_ (0 to 0)	0_x000D_ (0 to 0.01)	0_x000D_ (0 to 0)	0_x000D_ (0 to 0)	-0.95 _x000D_ (-0.98 to -0.9)	-10.06 _x000D_ (-11.27 to -8.83)
Switzerland	10_x000D_ (4 to 20)	0.25_x000D_ (0.1 to 0.5)	1_x000D_ (0 to 2)	0.03_x000D_ (0.01 to 0.06)	-0.88 _x000D_ (-0.96 to -0.66)	-7.5 _x000D_ (-8.04 to -6.94)
Syrian Arab Republic	5_x000D_ (2 to 12)	0.02_x000D_ (0.01 to 0.05)	1_x000D_ (0 to 2)	0.01_x000D_ (0 to 0.01)	-0.85 _x000D_ (-0.95 to -0.6)	-3.07 _x000D_ (-3.54 to -2.6)
Taiwan (Province of China)	6_x000D_ (2 to 14)	0.04_x000D_ (0.02 to 0.09)	1_x000D_ (0 to 2)	0.01_x000D_ (0.01 to 0.02)	-0.85 _x000D_ (-0.94 to -0.63)	-2.43 _x000D_ (-3.46 to -1.39)
Tajikistan	4_x000D_ (2 to 7)	0.04_x000D_ (0.02 to 0.07)	1_x000D_ (1 to 3)	0.01_x000D_ (0 to 0.02)	-0.62 _x000D_ (-0.85 to 0)	-4.63 _x000D_ (-5.28 to -3.98)
Thailand	25_x000D_ (10 to 46)	0.05_x000D_ (0.02 to 0.09)	4_x000D_ (2 to 7)	0.01_x000D_ (0.01 to 0.02)	-0.85 _x000D_ (-0.94 to -0.61)	-4.05 _x000D_ (-4.35 to -3.75)
Timor-Leste	2_x000D_ (1 to 5)	0.11_x000D_ (0.03 to 0.3)	1_x000D_ (0 to 2)	0.05_x000D_ (0.02 to 0.11)	-0.5 _x000D_ (-0.84 to 0.78)	-2.29 _x000D_ (-2.87 to -1.7)
Togo	6_x000D_ (1 to 22)	0.08_x000D_ (0.01 to 0.3)	5_x000D_ (1 to 14)	0.05_x000D_ (0.01 to 0.13)	-0.19 _x000D_ (-0.69 to 1.68)	-1.6 _x000D_ (-2.08 to -1.11)
Tokelau	0_x000D_ (0 to 0)	0_x000D_ (0 to 0.01)	0_x000D_ (0 to 0)	0_x000D_ (0 to 0)	-0.74 _x000D_ (-0.88 to -0.42)	-2.88 _x000D_ (-3.18 to -2.58)
Tonga	0_x000D_ (0 to 0)	0_x000D_ (0 to 0.01)	0_x000D_ (0 to 0)	0_x000D_ (0 to 0)	-0.48 _x000D_ (-0.79 to 0.28)	-1.94 _x000D_ (-2.1 to -1.77)
Trinidad and Tobago	0_x000D_ (0 to 0)	0_x000D_ (0 to 0.01)	0_x000D_ (0 to 0)	0_x000D_ (0 to 0)	-0.93 _x000D_ (-0.98 to -0.79)	-7.79 _x000D_ (-8.97 to -6.59)
Tunisia	13_x000D_ (5 to 39)	0.12_x000D_ (0.04 to 0.34)	1_x000D_ (0 to 2)	0.01_x000D_ (0.01 to 0.02)	-0.92 _x000D_ (-0.98 to -0.76)	-7.17 _x000D_ (-7.49 to -6.84)
Turkey	245_x000D_ (102 to 576)	0.31_x000D_ (0.13 to 0.73)	24_x000D_ (14 to 37)	0.05_x000D_ (0.03 to 0.08)	-0.9 _x000D_ (-0.96 to -0.73)	-6.19 _x000D_ (-6.46 to -5.92)
Turkmenistan	2_x000D_ (0 to 6)	0.04_x000D_ (0.01 to 0.1)	0_x000D_ (0 to 1)	0.01_x000D_ (0 to 0.01)	-0.87 _x000D_ (-0.97 to -0.6)	-6.25 _x000D_ (-6.92 to -5.57)
Tuvalu	0_x000D_ (0 to 0)	0.01_x000D_ (0 to 0.01)	0_x000D_ (0 to 0)	0_x000D_ (0 to 0)	-0.69 _x000D_ (-0.88 to -0.03)	-2.94 _x000D_ (-3.06 to -2.81)
Uganda	34_x000D_ (5 to 148)	0.08_x000D_ (0.01 to 0.35)	29_x000D_ (7 to 104)	0.04_x000D_ (0.01 to 0.14)	-0.17 _x000D_ (-0.72 to 2.6)	-2.47 _x000D_ (-2.75 to -2.2)
Ukraine	12_x000D_ (5 to 21)	0.04_x000D_ (0.02 to 0.06)	2_x000D_ (2 to 4)	0.01_x000D_ (0.01 to 0.02)	-0.78 _x000D_ (-0.9 to -0.5)	-4.24 _x000D_ (-4.6 to -3.87)
United Arab Emirates	1_x000D_ (0 to 2)	0.04_x000D_ (0.01 to 0.08)	0_x000D_ (0 to 0)	0.01_x000D_ (0 to 0.01)	-0.78 _x000D_ (-0.95 to -0.3)	-5.65 _x000D_ (-6.09 to -5.21)
United Kingdom	2_x000D_ (1 to 2)	0_x000D_ (0 to 0)	0_x000D_ (0 to 0)	0_x000D_ (0 to 0)	-0.95 _x000D_ (-0.97 to -0.92)	-9.89 _x000D_ (-10.53 to -9.24)
United Republic of Tanzania	42_x000D_ (8 to 152)	0.07_x000D_ (0.01 to 0.27)	64_x000D_ (20 to 189)	0.07_x000D_ (0.02 to 0.19)	0.53 _x000D_ (-0.42 to 4.02)	0.39 _x000D_ (0.07 to 0.72)
United States of America	15_x000D_ (12 to 17)	0.01_x000D_ (0.01 to 0.01)	2_x000D_ (2 to 3)	0_x000D_ (0 to 0)	-0.84 _x000D_ (-0.88 to -0.78)	-5.91 _x000D_ (-6.59 to -5.21)
United States Virgin Islands	0_x000D_ (0 to 0)	0.01_x000D_ (0 to 0.02)	0_x000D_ (0 to 0)	0_x000D_ (0 to 0)	-0.86 _x000D_ (-0.94 to -0.62)	-5.09 _x000D_ (-5.43 to -4.75)
Uruguay	0_x000D_ (0 to 0)	0_x000D_ (0 to 0)	0_x000D_ (0 to 0)	0_x000D_ (0 to 0)	-0.73 _x000D_ (-0.87 to -0.43)	-3.83 _x000D_ (-4.98 to -2.66)
Uzbekistan	13_x000D_ (4 to 30)	0.04_x000D_ (0.01 to 0.09)	0_x000D_ (0 to 0)	0_x000D_ (0 to 0)	-0.98 _x000D_ (-0.99 to -0.92)	-17.28 _x000D_ (-19.73 to -14.75)
Vanuatu	0_x000D_ (0 to 0)	0.01_x000D_ (0 to 0.01)	0_x000D_ (0 to 0)	0_x000D_ (0 to 0.01)	-0.17 _x000D_ (-0.69 to 1.15)	-1.35 _x000D_ (-1.63 to -1.08)
Venezuela (Bolivarian Republic of)	12_x000D_ (5 to 23)	0.04_x000D_ (0.02 to 0.09)	1_x000D_ (1 to 3)	0.01_x000D_ (0 to 0.01)	-0.89 _x000D_ (-0.97 to -0.68)	-7.92 _x000D_ (-8.71 to -7.12)
Viet Nam	65_x000D_ (25 to 142)	0.07_x000D_ (0.03 to 0.16)	14_x000D_ (7 to 30)	0.02_x000D_ (0.01 to 0.05)	-0.78 _x000D_ (-0.93 to -0.34)	-4.18 _x000D_ (-4.42 to -3.94)
Yemen	67_x000D_ (10 to 352)	0.22_x000D_ (0.03 to 1.15)	19_x000D_ (6 to 56)	0.04_x000D_ (0.01 to 0.12)	-0.71 _x000D_ (-0.9 to 0.4)	-6.35 _x000D_ (-6.93 to -5.76)
Zimbabwe	9_x000D_ (3 to 23)	0.05_x000D_ (0.02 to 0.13)	14_x000D_ (6 to 34)	0.07_x000D_ (0.03 to 0.16)	0.6 _x000D_ (-0.37 to 3.28)	2.12 _x000D_ (1.65 to 2.59)
Zambia	17_x000D_ (4 to 51)	0.1_x000D_ (0.02 to 0.29)	15_x000D_ (5 to 34)	0.05_x000D_ (0.02 to 0.12)	-0.17 _x000D_ (-0.69 to 1.76)	-1.59 _x000D_ (-2.07 to -1.1)

## Sheet: DALYs
DALYs of Orofacial clefts in 1990 and 2019 across 204 countries and territories with EAPC from 1990 and 2019
Location	Number_1990 (95 CI%)	ASR_1990 (95 CI%)	Number_2019 (95 CI%)	ASR_2019 (95 CI%)	Number_change (95 CI%)	EAPC (95 CI%)
Global	1246072_x000D_ (806662 to 1749233)	19.63_x000D_ (12.85 to 27.44)	529759_x000D_ (362493 to 798420)	7.51_x000D_ (5.1 to 11.57)	-0.57 _x000D_ (-0.72 to -0.38)	-3.44 _x000D_ (-3.6 to -3.27)
Afghanistan	7425_x000D_ (1765 to 33925)	34.1_x000D_ (9.66 to 145.75)	7134_x000D_ (3399 to 17306)	12.44_x000D_ (6.68 to 26.92)	-0.04 _x000D_ (-0.63 to 2.04)	-3.83 _x000D_ (-4.27 to -3.39)
Albania	68_x000D_ (46 to 96)	1.91_x000D_ (1.27 to 2.69)	43_x000D_ (28 to 63)	1.82_x000D_ (1.21 to 2.62)	-0.37 _x000D_ (-0.49 to -0.23)	-1.25 _x000D_ (-1.67 to -0.84)
Algeria	4219_x000D_ (2111 to 11794)	13.04_x000D_ (6.93 to 33.83)	2987_x000D_ (1967 to 4318)	7.1_x000D_ (4.68 to 10.25)	-0.29 _x000D_ (-0.73 to 0.3)	-2.19 _x000D_ (-2.34 to -2.04)
American Samoa	1_x000D_ (1 to 2)	2.08_x000D_ (1.3 to 3.08)	1_x000D_ (1 to 2)	2.02_x000D_ (1.26 to 3.05)	0.03 _x000D_ (-0.15 to 0.21)	-0.1 _x000D_ (-0.12 to -0.08)
Andorra	1_x000D_ (1 to 1)	2.09_x000D_ (1.3 to 3.03)	1_x000D_ (1 to 2)	1.88_x000D_ (1.16 to 2.81)	0.37 _x000D_ (0.17 to 0.58)	-0.35 _x000D_ (-0.37 to -0.32)
Angola	2654_x000D_ (703 to 9046)	12.74_x000D_ (4.33 to 40.36)	2638_x000D_ (1419 to 5506)	6.02_x000D_ (3.52 to 11.41)	-0.01 _x000D_ (-0.68 to 2.39)	-2.78 _x000D_ (-3.06 to -2.49)
Antigua and Barbuda	7_x000D_ (3 to 16)	11.12_x000D_ (5.02 to 24.01)	4_x000D_ (3 to 6)	5.63_x000D_ (3.79 to 8.53)	-0.46 _x000D_ (-0.77 to 0.21)	-1.09 _x000D_ (-1.85 to -0.31)
Argentina	705_x000D_ (454 to 1016)	2.11_x000D_ (1.36 to 3.04)	717_x000D_ (434 to 1069)	1.67_x000D_ (1.01 to 2.47)	0.02 _x000D_ (-0.25 to 0.3)	-0.47 _x000D_ (-0.59 to -0.34)
Armenia	1154_x000D_ (400 to 2851)	31.4_x000D_ (11.03 to 77.36)	104_x000D_ (67 to 155)	3.74_x000D_ (2.41 to 5.48)	-0.91 _x000D_ (-0.97 to -0.74)	-8.55 _x000D_ (-9.26 to -7.84)
Australia	360_x000D_ (228 to 528)	2.32_x000D_ (1.49 to 3.4)	476_x000D_ (294 to 728)	2.1_x000D_ (1.3 to 3.15)	0.32 _x000D_ (0.08 to 0.61)	-0.3 _x000D_ (-0.35 to -0.26)
Austria	152_x000D_ (98 to 219)	2.22_x000D_ (1.44 to 3.21)	154_x000D_ (92 to 229)	1.92_x000D_ (1.16 to 2.87)	0.01 _x000D_ (-0.2 to 0.28)	-0.51 _x000D_ (-0.61 to -0.41)
Azerbaijan	446_x000D_ (286 to 710)	5.45_x000D_ (3.52 to 8.46)	319_x000D_ (199 to 476)	3.29_x000D_ (2.05 to 4.85)	-0.28 _x000D_ (-0.57 to 0.03)	-2.04 _x000D_ (-2.25 to -1.82)
Bahamas	7_x000D_ (4 to 10)	2.55_x000D_ (1.59 to 3.84)	11_x000D_ (7 to 17)	3.14_x000D_ (1.93 to 4.75)	0.72 _x000D_ (0.36 to 1.15)	0.89 _x000D_ (0.81 to 0.97)
Bahrain	73_x000D_ (41 to 124)	12.33_x000D_ (7.22 to 20.32)	87_x000D_ (55 to 130)	6.63_x000D_ (4.37 to 9.72)	0.2 _x000D_ (-0.4 to 0.93)	-2.36 _x000D_ (-2.66 to -2.06)
Bangladesh	39021_x000D_ (13187 to 95267)	23.62_x000D_ (9.64 to 53.8)	18837_x000D_ (11145 to 34365)	12.9_x000D_ (7.45 to 24.56)	-0.52 _x000D_ (-0.77 to 0.15)	-2.05 _x000D_ (-2.13 to -1.97)
Barbados	7_x000D_ (4 to 15)	3.02_x000D_ (1.84 to 6.69)	9_x000D_ (5 to 13)	3.2_x000D_ (1.99 to 5.03)	0.21 _x000D_ (-0.32 to 0.63)	0.69 _x000D_ (0.49 to 0.89)
Belarus	332_x000D_ (191 to 657)	3.95_x000D_ (2.13 to 8.84)	163_x000D_ (102 to 247)	1.85_x000D_ (1.14 to 2.8)	-0.51 _x000D_ (-0.74 to -0.28)	-3.28 _x000D_ (-3.63 to -2.93)
Belgium	187_x000D_ (116 to 279)	2.15_x000D_ (1.35 to 3.14)	185_x000D_ (112 to 280)	1.77_x000D_ (1.06 to 2.7)	-0.01 _x000D_ (-0.18 to 0.21)	-0.6 _x000D_ (-0.66 to -0.54)
Belize	19_x000D_ (8 to 39)	7.34_x000D_ (3.4 to 14.66)	15_x000D_ (10 to 22)	3.77_x000D_ (2.52 to 5.55)	-0.19 _x000D_ (-0.65 to 0.92)	-1.49 _x000D_ (-2.06 to -0.91)
Benin	1480_x000D_ (351 to 5267)	15.01_x000D_ (4.55 to 48.95)	2180_x000D_ (808 to 5928)	10.51_x000D_ (4.47 to 26.34)	0.47 _x000D_ (-0.42 to 3.04)	-0.99 _x000D_ (-1.32 to -0.65)
Bermuda	1_x000D_ (1 to 2)	2.51_x000D_ (1.56 to 3.73)	2_x000D_ (1 to 3)	3.05_x000D_ (1.84 to 4.63)	0.26 _x000D_ (0 to 0.58)	0.79 _x000D_ (0.75 to 0.84)
Bhutan	229_x000D_ (80 to 636)	24.69_x000D_ (10.18 to 63.18)	86_x000D_ (51 to 164)	12.08_x000D_ (7 to 23.78)	-0.63 _x000D_ (-0.83 to -0.1)	-2.26 _x000D_ (-2.49 to -2.04)
Bolivia (Plurinational State of)	2041_x000D_ (791 to 4466)	18.59_x000D_ (7.78 to 39.64)	765_x000D_ (453 to 1247)	5.35_x000D_ (3.3 to 8.49)	-0.63 _x000D_ (-0.85 to 0.02)	-4.24 _x000D_ (-4.51 to -3.98)
Bosnia and Herzegovina	87_x000D_ (56 to 124)	2.08_x000D_ (1.34 to 3)	50_x000D_ (31 to 73)	1.72_x000D_ (1.1 to 2.49)	-0.43 _x000D_ (-0.56 to -0.32)	-0.64 _x000D_ (-0.7 to -0.58)
Botswana	118_x000D_ (60 to 241)	6.81_x000D_ (3.65 to 13.14)	111_x000D_ (70 to 174)	4.72_x000D_ (3 to 7.43)	-0.06 _x000D_ (-0.51 to 0.77)	-0.63 _x000D_ (-0.96 to -0.3)
Brazil	39468_x000D_ (22331 to 54306)	24.08_x000D_ (13.66 to 33.09)	6189_x000D_ (4672 to 8269)	3.61_x000D_ (2.76 to 4.91)	-0.84 _x000D_ (-0.9 to -0.71)	-6.45 _x000D_ (-7.03 to -5.87)
Brunei Darussalam	10_x000D_ (7 to 15)	3.51_x000D_ (2.28 to 4.94)	11_x000D_ (7 to 17)	2.75_x000D_ (1.72 to 4.08)	0.11 _x000D_ (-0.18 to 0.44)	-0.88 _x000D_ (-1 to -0.75)
Bulgaria	154_x000D_ (97 to 228)	1.96_x000D_ (1.25 to 2.88)	127_x000D_ (78 to 188)	2.02_x000D_ (1.23 to 2.97)	-0.18 _x000D_ (-0.3 to -0.06)	0.11 _x000D_ (0.04 to 0.18)
Burkina Faso	3112_x000D_ (573 to 11980)	16.04_x000D_ (3.84 to 57.51)	5237_x000D_ (1400 to 18151)	13.19_x000D_ (4.32 to 43.37)	0.68 _x000D_ (-0.33 to 3.35)	-0.77 _x000D_ (-1.06 to -0.49)
Burundi	1259_x000D_ (382 to 3955)	11.82_x000D_ (4.35 to 33.98)	1849_x000D_ (705 to 5479)	9.7_x000D_ (4.26 to 26.34)	0.47 _x000D_ (-0.51 to 2.9)	0.26 _x000D_ (-0.09 to 0.61)
Cabo Verde	61_x000D_ (19 to 181)	11.92_x000D_ (4.29 to 33)	31_x000D_ (17 to 55)	5.67_x000D_ (3.17 to 10.34)	-0.5 _x000D_ (-0.82 to 0.32)	-2.76 _x000D_ (-2.98 to -2.53)
Cambodia	2610_x000D_ (970 to 6545)	13.53_x000D_ (5.63 to 32.63)	1098_x000D_ (611 to 1963)	6.34_x000D_ (3.55 to 11.25)	-0.58 _x000D_ (-0.84 to 0.13)	-3.01 _x000D_ (-3.57 to -2.45)
Cameroon	1543_x000D_ (639 to 3889)	8.56_x000D_ (4.09 to 19.25)	2323_x000D_ (1250 to 4831)	6.29_x000D_ (3.6 to 12.03)	0.51 _x000D_ (-0.29 to 2.16)	-0.27 _x000D_ (-0.46 to -0.09)
Canada	245_x000D_ (161 to 351)	1.06_x000D_ (0.7 to 1.51)	276_x000D_ (170 to 409)	0.89_x000D_ (0.56 to 1.32)	0.13 _x000D_ (-0.12 to 0.4)	-0.12 _x000D_ (-0.3 to 0.05)
Central African Republic	682_x000D_ (187 to 2264)	12.98_x000D_ (4.3 to 40.47)	860_x000D_ (322 to 2263)	10.35_x000D_ (4.39 to 25.6)	0.26 _x000D_ (-0.45 to 2.29)	-0.3 _x000D_ (-0.63 to 0.04)
Chad	2202_x000D_ (337 to 8346)	16.64_x000D_ (3.74 to 59.52)	3810_x000D_ (1027 to 12777)	11.84_x000D_ (4.13 to 35.85)	0.73 _x000D_ (-0.36 to 4.56)	-0.56 _x000D_ (-0.91 to -0.21)
Chile	266_x000D_ (186 to 378)	1.92_x000D_ (1.34 to 2.69)	215_x000D_ (130 to 327)	1.28_x000D_ (0.77 to 1.94)	-0.19 _x000D_ (-0.41 to 0.03)	-1.32 _x000D_ (-1.6 to -1.05)
China	518740_x000D_ (327503 to 800261)	44.77_x000D_ (28.21 to 69.08)	63936_x000D_ (45895 to 88094)	5.88_x000D_ (4.46 to 7.68)	-0.88 _x000D_ (-0.93 to -0.79)	-7.59 _x000D_ (-8 to -7.19)
Colombia	2868_x000D_ (2155 to 3663)	6.86_x000D_ (5.16 to 8.73)	1088_x000D_ (682 to 1615)	2.37_x000D_ (1.49 to 3.52)	-0.62 _x000D_ (-0.76 to -0.44)	-1.85 _x000D_ (-2.79 to -0.89)
Comoros	82_x000D_ (27 to 241)	10.27_x000D_ (4.06 to 27.53)	61_x000D_ (30 to 133)	8.04_x000D_ (3.98 to 17.02)	-0.25 _x000D_ (-0.69 to 0.78)	-0.55 _x000D_ (-0.68 to -0.42)
Congo	337_x000D_ (146 to 807)	8.3_x000D_ (4.14 to 18.4)	302_x000D_ (183 to 495)	4.9_x000D_ (3.03 to 7.82)	-0.1 _x000D_ (-0.63 to 0.96)	-2.06 _x000D_ (-2.26 to -1.87)
Cook Islands	0_x000D_ (0 to 1)	2.11_x000D_ (1.33 to 3.14)	0_x000D_ (0 to 1)	1.92_x000D_ (1.19 to 2.91)	-0.19 _x000D_ (-0.33 to -0.04)	-0.33 _x000D_ (-0.35 to -0.31)
Costa Rica	41_x000D_ (26 to 61)	1.29_x000D_ (0.81 to 1.91)	61_x000D_ (37 to 92)	1.34_x000D_ (0.82 to 2.04)	0.47 _x000D_ (0.25 to 0.69)	0.21 _x000D_ (0.16 to 0.26)
C么te d'Ivoire	2462_x000D_ (782 to 7379)	10.86_x000D_ (4.24 to 29.82)	2439_x000D_ (1204 to 5473)	6.87_x000D_ (3.69 to 14.22)	-0.01 _x000D_ (-0.56 to 1.32)	-1.27 _x000D_ (-1.57 to -0.97)
Croatia	81_x000D_ (51 to 117)	1.92_x000D_ (1.25 to 2.7)	57_x000D_ (34 to 87)	1.47_x000D_ (0.87 to 2.26)	-0.3 _x000D_ (-0.41 to -0.18)	-0.67 _x000D_ (-0.81 to -0.52)
Cuba	252_x000D_ (156 to 371)	2.39_x000D_ (1.5 to 3.51)	312_x000D_ (190 to 477)	2.92_x000D_ (1.77 to 4.42)	0.24 _x000D_ (-0.01 to 0.54)	0.73 _x000D_ (0.66 to 0.8)
Cyprus	26_x000D_ (17 to 39)	3.54_x000D_ (2.29 to 5.22)	37_x000D_ (23 to 55)	3.17_x000D_ (1.95 to 4.65)	0.42 _x000D_ (0.14 to 0.76)	-0.42 _x000D_ (-0.44 to -0.39)
Czechia	232_x000D_ (158 to 325)	2.76_x000D_ (1.93 to 3.79)	168_x000D_ (101 to 256)	1.71_x000D_ (1.02 to 2.59)	-0.28 _x000D_ (-0.42 to -0.11)	-1.33 _x000D_ (-1.53 to -1.13)
Democratic People's Republic of Korea	4118_x000D_ (1496 to 11555)	12.81_x000D_ (5.07 to 34.55)	1270_x000D_ (732 to 2081)	6.55_x000D_ (3.54 to 11.27)	-0.69 _x000D_ (-0.9 to -0.06)	-1.81 _x000D_ (-2.37 to -1.25)
Democratic Republic of the Congo	9856_x000D_ (2836 to 29681)	12.69_x000D_ (4.45 to 35.06)	9756_x000D_ (4433 to 23486)	7.89_x000D_ (3.94 to 17.74)	-0.01 _x000D_ (-0.66 to 1.55)	-1.42 _x000D_ (-1.62 to -1.22)
Denmark	142_x000D_ (89 to 202)	3.2_x000D_ (2.04 to 4.61)	135_x000D_ (81 to 204)	2.57_x000D_ (1.53 to 3.92)	-0.05 _x000D_ (-0.27 to 0.21)	-0.7 _x000D_ (-0.86 to -0.54)
Djibouti	107_x000D_ (29 to 371)	11.96_x000D_ (4.1 to 38.07)	114_x000D_ (49 to 282)	7.59_x000D_ (3.53 to 17.68)	0.06 _x000D_ (-0.56 to 1.53)	-1.5 _x000D_ (-1.92 to -1.07)
Dominica	7_x000D_ (3 to 15)	8.55_x000D_ (4.16 to 18.13)	3_x000D_ (2 to 5)	6.07_x000D_ (3.72 to 10.1)	-0.53 _x000D_ (-0.82 to 0.03)	-0.8 _x000D_ (-1.13 to -0.46)
Dominican Republic	667_x000D_ (437 to 1067)	6.71_x000D_ (4.54 to 10.38)	418_x000D_ (277 to 611)	3.83_x000D_ (2.53 to 5.58)	-0.37 _x000D_ (-0.63 to -0.03)	-0.22 _x000D_ (-0.81 to 0.37)
Ecuador	1961_x000D_ (787 to 4593)	13.96_x000D_ (5.73 to 32.3)	305_x000D_ (205 to 447)	1.76_x000D_ (1.18 to 2.59)	-0.84 _x000D_ (-0.94 to -0.6)	-8.6 _x000D_ (-9.43 to -7.76)
Egypt	8572_x000D_ (4589 to 18158)	11.6_x000D_ (6.63 to 22.15)	6719_x000D_ (4265 to 10027)	6.67_x000D_ (4.24 to 9.93)	-0.22 _x000D_ (-0.66 to 0.36)	-1.92 _x000D_ (-1.98 to -1.85)
El Salvador	465_x000D_ (214 to 1031)	6.5_x000D_ (3.24 to 13.84)	176_x000D_ (115 to 256)	2.93_x000D_ (1.92 to 4.28)	-0.62 _x000D_ (-0.82 to -0.22)	-2.8 _x000D_ (-3.21 to -2.39)
Equatorial Guinea	113_x000D_ (34 to 349)	12.15_x000D_ (4.45 to 34.48)	68_x000D_ (41 to 113)	4.21_x000D_ (2.5 to 6.75)	-0.4 _x000D_ (-0.81 to 1.19)	-3.75 _x000D_ (-3.86 to -3.63)
Eritrea	691_x000D_ (207 to 2037)	13.03_x000D_ (4.7 to 35.29)	826_x000D_ (390 to 1878)	9.52_x000D_ (4.78 to 20.78)	0.19 _x000D_ (-0.54 to 2.01)	-0.24 _x000D_ (-0.59 to 0.12)
Estonia	258_x000D_ (112 to 436)	23.64_x000D_ (9.68 to 40.81)	30_x000D_ (17 to 48)	3.08_x000D_ (1.73 to 5.65)	-0.89 _x000D_ (-0.94 to -0.72)	-6.94 _x000D_ (-7.38 to -6.5)
Eswatini	101_x000D_ (48 to 237)	7.77_x000D_ (4.03 to 16.57)	81_x000D_ (49 to 133)	6.14_x000D_ (3.75 to 9.86)	-0.2 _x000D_ (-0.65 to 0.77)	-0.38 _x000D_ (-0.73 to -0.03)
Ethiopia	21832_x000D_ (3874 to 70012)	20.7_x000D_ (4.81 to 63.57)	19898_x000D_ (6668 to 52630)	12.5_x000D_ (4.82 to 31.08)	-0.09 _x000D_ (-0.49 to 1.21)	-1.41 _x000D_ (-1.66 to -1.15)
Fiji	16_x000D_ (10 to 23)	2_x000D_ (1.29 to 2.91)	18_x000D_ (12 to 27)	2.01_x000D_ (1.31 to 2.94)	0.15 _x000D_ (-0.02 to 0.34)	-0.06 _x000D_ (-0.09 to -0.02)
Finland	558_x000D_ (245 to 1180)	16.49_x000D_ (6.91 to 36.36)	128_x000D_ (80 to 192)	3.03_x000D_ (1.87 to 4.93)	-0.77 _x000D_ (-0.89 to -0.47)	-5.23 _x000D_ (-5.53 to -4.93)
France	797_x000D_ (524 to 1141)	1.6_x000D_ (1.07 to 2.25)	715_x000D_ (427 to 1078)	1.2_x000D_ (0.72 to 1.82)	-0.1 _x000D_ (-0.27 to 0.09)	-0.59 _x000D_ (-0.7 to -0.47)
Gabon	101_x000D_ (49 to 271)	6.6_x000D_ (3.58 to 15.86)	80_x000D_ (50 to 126)	4.22_x000D_ (2.66 to 6.61)	-0.21 _x000D_ (-0.67 to 0.61)	-0.98 _x000D_ (-1.31 to -0.65)
Gambia	267_x000D_ (67 to 812)	13.41_x000D_ (4.36 to 37.44)	242_x000D_ (108 to 545)	7.98_x000D_ (3.91 to 16.83)	-0.09 _x000D_ (-0.61 to 1.52)	-1.98 _x000D_ (-2.19 to -1.76)
Georgia	253_x000D_ (156 to 394)	5.23_x000D_ (3.09 to 8.45)	107_x000D_ (66 to 165)	3.11_x000D_ (1.9 to 4.89)	-0.58 _x000D_ (-0.75 to -0.39)	-2.32 _x000D_ (-2.63 to -2)
Germany	1655_x000D_ (1056 to 2434)	2.5_x000D_ (1.59 to 3.57)	1497_x000D_ (891 to 2248)	2.02_x000D_ (1.19 to 3.04)	-0.1 _x000D_ (-0.3 to 0.15)	-0.74 _x000D_ (-0.83 to -0.65)
Ghana	1823_x000D_ (709 to 4888)	7.72_x000D_ (3.54 to 18.01)	2101_x000D_ (1220 to 3633)	5.77_x000D_ (3.4 to 9.63)	0.15 _x000D_ (-0.5 to 1.54)	-0.6 _x000D_ (-0.85 to -0.35)
Greece	206_x000D_ (135 to 297)	2.54_x000D_ (1.7 to 3.65)	170_x000D_ (105 to 256)	1.98_x000D_ (1.26 to 2.92)	-0.17 _x000D_ (-0.31 to -0.01)	-0.07 _x000D_ (-0.42 to 0.29)
Greenland	2_x000D_ (1 to 3)	2.65_x000D_ (1.55 to 4.55)	1_x000D_ (0 to 1)	1.39_x000D_ (0.89 to 1.97)	-0.56 _x000D_ (-0.75 to -0.31)	-2.1 _x000D_ (-2.28 to -1.92)
Grenada	3_x000D_ (2 to 5)	3.57_x000D_ (2.18 to 5.82)	3_x000D_ (2 to 5)	3.18_x000D_ (1.95 to 4.9)	-0.02 _x000D_ (-0.45 to 0.4)	0.25 _x000D_ (0 to 0.5)
Guam	3_x000D_ (2 to 4)	2.08_x000D_ (1.34 to 3.04)	4_x000D_ (2 to 5)	2.08_x000D_ (1.33 to 3.07)	0.2 _x000D_ (0.04 to 0.38)	0.04 _x000D_ (0.02 to 0.06)
Guatemala	5835_x000D_ (2429 to 12005)	37.29_x000D_ (15.97 to 75.88)	1012_x000D_ (649 to 1485)	5.28_x000D_ (3.44 to 7.7)	-0.83 _x000D_ (-0.92 to -0.55)	-5.25 _x000D_ (-6.04 to -4.45)
Guinea	2279_x000D_ (434 to 8438)	17.41_x000D_ (4.49 to 59.32)	2406_x000D_ (816 to 6708)	11.89_x000D_ (4.74 to 30.85)	0.06 _x000D_ (-0.58 to 2.35)	-1.37 _x000D_ (-1.59 to -1.14)
Guinea-Bissau	288_x000D_ (65 to 961)	14.88_x000D_ (4.38 to 46.34)	217_x000D_ (94 to 570)	8.32_x000D_ (3.95 to 20.04)	-0.24 _x000D_ (-0.68 to 1.12)	-1.4 _x000D_ (-1.82 to -0.99)
Guyana	77_x000D_ (36 to 149)	7.8_x000D_ (3.93 to 14.74)	35_x000D_ (23 to 50)	4.68_x000D_ (3.14 to 6.8)	-0.55 _x000D_ (-0.78 to -0.04)	-0.03 _x000D_ (-0.74 to 0.67)
Haiti	1142_x000D_ (354 to 3397)	10.85_x000D_ (3.84 to 30.75)	852_x000D_ (428 to 1813)	6_x000D_ (3.16 to 12.45)	-0.25 _x000D_ (-0.67 to 0.68)	-1.55 _x000D_ (-1.84 to -1.25)
Honduras	557_x000D_ (253 to 1148)	7.26_x000D_ (3.59 to 14.24)	411_x000D_ (248 to 655)	3.88_x000D_ (2.37 to 6.08)	-0.26 _x000D_ (-0.65 to 0.55)	-1.81 _x000D_ (-2.03 to -1.58)
Hungary	251_x000D_ (184 to 327)	3.41_x000D_ (2.55 to 4.41)	108_x000D_ (65 to 162)	1.23_x000D_ (0.73 to 1.87)	-0.57 _x000D_ (-0.7 to -0.43)	-2.49 _x000D_ (-3.16 to -1.82)
Iceland	6_x000D_ (4 to 9)	2.48_x000D_ (1.6 to 3.61)	6_x000D_ (4 to 9)	1.86_x000D_ (1.13 to 2.75)	0 _x000D_ (-0.21 to 0.22)	-0.99 _x000D_ (-1.01 to -0.96)
India	255355_x000D_ (125780 to 449179)	22.42_x000D_ (11.75 to 38.58)	141207_x000D_ (89879 to 206396)	11.02_x000D_ (6.97 to 16.36)	-0.45 _x000D_ (-0.68 to 0.03)	-2.64 _x000D_ (-2.81 to -2.47)
Indonesia	18209_x000D_ (10389 to 37612)	8.33_x000D_ (4.87 to 16.81)	11057_x000D_ (7257 to 16236)	5.19_x000D_ (3.34 to 7.92)	-0.39 _x000D_ (-0.71 to 0.16)	-1.21 _x000D_ (-1.48 to -0.95)
Iran (Islamic Republic of)	9871_x000D_ (5018 to 28924)	12.8_x000D_ (6.93 to 34.79)	4594_x000D_ (3067 to 6601)	5.74_x000D_ (3.86 to 8.13)	-0.53 _x000D_ (-0.84 to -0.16)	-2.89 _x000D_ (-3.07 to -2.71)
Iraq	5142_x000D_ (2608 to 13213)	17.99_x000D_ (9.81 to 41.38)	3120_x000D_ (2066 to 4539)	7.17_x000D_ (4.74 to 10.37)	-0.39 _x000D_ (-0.78 to 0.22)	-3.11 _x000D_ (-3.33 to -2.89)
Ireland	62_x000D_ (39 to 90)	1.9_x000D_ (1.21 to 2.69)	68_x000D_ (41 to 103)	1.49_x000D_ (0.89 to 2.27)	0.09 _x000D_ (-0.12 to 0.34)	-1.11 _x000D_ (-1.33 to -0.9)
Israel	79_x000D_ (52 to 115)	1.57_x000D_ (1.03 to 2.28)	99_x000D_ (60 to 149)	1.06_x000D_ (0.64 to 1.59)	0.25 _x000D_ (-0.09 to 0.66)	-1.32 _x000D_ (-1.48 to -1.15)
Italy	976_x000D_ (692 to 1308)	2.73_x000D_ (1.93 to 3.59)	514_x000D_ (322 to 762)	1.1_x000D_ (0.7 to 1.6)	-0.47 _x000D_ (-0.62 to -0.33)	-3.52 _x000D_ (-4.03 to -3)
Jamaica	95_x000D_ (61 to 153)	3.77_x000D_ (2.42 to 5.97)	88_x000D_ (57 to 135)	3.34_x000D_ (2.2 to 5.12)	-0.07 _x000D_ (-0.41 to 0.32)	0.2 _x000D_ (-0.08 to 0.47)
Japan	3448_x000D_ (2254 to 4944)	3.31_x000D_ (2.27 to 4.62)	3841_x000D_ (2360 to 5707)	3.31_x000D_ (2.04 to 4.88)	0.11 _x000D_ (-0.03 to 0.28)	0.26 _x000D_ (0.08 to 0.43)
Jordan	1347_x000D_ (829 to 2458)	23.08_x000D_ (14.73 to 40.14)	1272_x000D_ (876 to 1738)	10.77_x000D_ (7.45 to 14.76)	-0.06 _x000D_ (-0.49 to 0.68)	-2.99 _x000D_ (-3.41 to -2.57)
Kazakhstan	6243_x000D_ (1088 to 23188)	36.21_x000D_ (6.41 to 133.95)	652_x000D_ (398 to 972)	3.57_x000D_ (2.19 to 5.31)	-0.9 _x000D_ (-0.97 to -0.44)	-10.7 _x000D_ (-12.07 to -9.3)
Kenya	3178_x000D_ (1378 to 7338)	8.17_x000D_ (3.98 to 16.95)	3479_x000D_ (2075 to 5944)	5.98_x000D_ (3.66 to 9.95)	0.09 _x000D_ (-0.37 to 0.85)	-0.72 _x000D_ (-1.02 to -0.41)
Kiribati	2_x000D_ (1 to 3)	2.5_x000D_ (1.59 to 3.63)	3_x000D_ (2 to 4)	2.24_x000D_ (1.44 to 3.27)	0.29 _x000D_ (-0.12 to 0.77)	-0.31 _x000D_ (-0.38 to -0.24)
Kuwait	122_x000D_ (73 to 187)	6.81_x000D_ (4.17 to 10.38)	275_x000D_ (172 to 419)	6.36_x000D_ (3.98 to 9.64)	1.25 _x000D_ (0.81 to 1.75)	-0.26 _x000D_ (-0.29 to -0.23)
Kyrgyzstan	638_x000D_ (276 to 1385)	11.26_x000D_ (5.11 to 23.64)	220_x000D_ (136 to 331)	3.31_x000D_ (2.04 to 4.99)	-0.65 _x000D_ (-0.86 to -0.2)	-5.52 _x000D_ (-6.21 to -4.81)
Lao People's Democratic Republic	1063_x000D_ (364 to 2796)	14.56_x000D_ (5.44 to 36.67)	549_x000D_ (294 to 1000)	6.94_x000D_ (3.75 to 12.43)	-0.48 _x000D_ (-0.81 to 0.49)	-2.16 _x000D_ (-2.49 to -1.84)
Latvia	45_x000D_ (28 to 68)	1.77_x000D_ (1.1 to 2.64)	31_x000D_ (19 to 47)	1.76_x000D_ (1.08 to 2.66)	-0.3 _x000D_ (-0.39 to -0.2)	0.02 _x000D_ (-0.02 to 0.06)
Lebanon	509_x000D_ (264 to 986)	11.86_x000D_ (6.65 to 21.08)	343_x000D_ (218 to 501)	6.66_x000D_ (4.24 to 9.75)	-0.33 _x000D_ (-0.66 to 0.22)	-1.91 _x000D_ (-1.98 to -1.84)
Lesotho	259_x000D_ (111 to 653)	9.86_x000D_ (4.62 to 23.42)	159_x000D_ (97 to 276)	7.3_x000D_ (4.41 to 12.59)	-0.39 _x000D_ (-0.73 to 0.54)	-0.85 _x000D_ (-1.12 to -0.59)
Liberia	490_x000D_ (125 to 1444)	14.36_x000D_ (4.46 to 39.67)	431_x000D_ (207 to 1053)	7.38_x000D_ (3.77 to 17.23)	-0.12 _x000D_ (-0.69 to 1.47)	-2.11 _x000D_ (-2.33 to -1.89)
Libya	694_x000D_ (369 to 1777)	11.93_x000D_ (6.87 to 26.41)	417_x000D_ (263 to 612)	6.62_x000D_ (4.28 to 9.58)	-0.4 _x000D_ (-0.78 to 0.08)	-1.91 _x000D_ (-2.06 to -1.76)
Lithuania	61_x000D_ (37 to 92)	1.71_x000D_ (1.05 to 2.56)	43_x000D_ (26 to 66)	1.67_x000D_ (1.02 to 2.57)	-0.29 _x000D_ (-0.38 to -0.19)	-0.12 _x000D_ (-0.21 to -0.02)
Luxembourg	12_x000D_ (8 to 17)	3.72_x000D_ (2.49 to 5.3)	14_x000D_ (8 to 21)	2.51_x000D_ (1.49 to 3.77)	0.2 _x000D_ (-0.06 to 0.53)	-1.51 _x000D_ (-1.67 to -1.34)
Madagascar	2569_x000D_ (833 to 7667)	11.88_x000D_ (4.59 to 32.31)	2794_x000D_ (1325 to 6355)	7.82_x000D_ (4 to 16.81)	0.09 _x000D_ (-0.57 to 1.54)	-1.09 _x000D_ (-1.43 to -0.74)
Malawi	2843_x000D_ (656 to 9380)	14.86_x000D_ (4.4 to 45.59)	1903_x000D_ (836 to 5191)	8.1_x000D_ (3.86 to 20.7)	-0.33 _x000D_ (-0.75 to 0.92)	-1.78 _x000D_ (-2.15 to -1.41)
Malaysia	1420_x000D_ (726 to 2829)	6.41_x000D_ (3.43 to 12.23)	1239_x000D_ (715 to 2122)	4.34_x000D_ (2.45 to 7.66)	-0.13 _x000D_ (-0.55 to 0.51)	-1.12 _x000D_ (-1.26 to -0.98)
Maldives	44_x000D_ (18 to 113)	11.33_x000D_ (5.05 to 27.62)	17_x000D_ (10 to 31)	3.76_x000D_ (2.26 to 7.05)	-0.61 _x000D_ (-0.83 to -0.11)	-3.51 _x000D_ (-3.68 to -3.34)
Mali	3020_x000D_ (484 to 12046)	16.36_x000D_ (3.61 to 61.17)	4910_x000D_ (1304 to 16470)	12.3_x000D_ (3.97 to 38.01)	0.63 _x000D_ (-0.32 to 3.17)	-0.87 _x000D_ (-1.33 to -0.4)
Malta	10_x000D_ (7 to 14)	3.06_x000D_ (2.11 to 4.33)	8_x000D_ (5 to 13)	2.13_x000D_ (1.31 to 3.23)	-0.18 _x000D_ (-0.36 to 0.04)	-1.01 _x000D_ (-1.12 to -0.89)
Marshall Islands	1_x000D_ (1 to 2)	2.36_x000D_ (1.52 to 3.46)	1_x000D_ (1 to 2)	2.14_x000D_ (1.37 to 3.16)	0 _x000D_ (-0.26 to 0.3)	-0.31 _x000D_ (-0.36 to -0.25)
Mauritania	364_x000D_ (103 to 1152)	10.01_x000D_ (3.55 to 28.84)	283_x000D_ (135 to 605)	5.97_x000D_ (2.96 to 12.15)	-0.22 _x000D_ (-0.68 to 0.92)	-1.77 _x000D_ (-1.96 to -1.59)
Mauritius	22_x000D_ (14 to 33)	2.04_x000D_ (1.31 to 2.98)	23_x000D_ (14 to 35)	1.86_x000D_ (1.14 to 2.91)	0.02 _x000D_ (-0.16 to 0.21)	-0.65 _x000D_ (-0.84 to -0.47)
Mexico	19200_x000D_ (15180 to 23276)	16.61_x000D_ (13.12 to 19.99)	5161_x000D_ (3818 to 6876)	4.64_x000D_ (3.45 to 6.16)	-0.73 _x000D_ (-0.8 to -0.65)	-4.96 _x000D_ (-5.33 to -4.59)
Micronesia (Federated States of)	3_x000D_ (2 to 4)	2.3_x000D_ (1.49 to 3.41)	2_x000D_ (1 to 3)	2.05_x000D_ (1.3 to 3)	-0.23 _x000D_ (-0.44 to -0.01)	-0.4 _x000D_ (-0.42 to -0.38)
Monaco	1_x000D_ (0 to 1)	2.04_x000D_ (1.3 to 3.02)	1_x000D_ (0 to 1)	1.84_x000D_ (1.14 to 2.67)	0.16 _x000D_ (0.02 to 0.32)	-0.39 _x000D_ (-0.44 to -0.35)
Mongolia	91_x000D_ (58 to 134)	3.89_x000D_ (2.48 to 5.69)	132_x000D_ (83 to 200)	3.82_x000D_ (2.38 to 5.75)	0.44 _x000D_ (0.17 to 0.79)	-0.08 _x000D_ (-0.12 to -0.05)
Montenegro	12_x000D_ (8 to 18)	2.15_x000D_ (1.43 to 3.13)	9_x000D_ (6 to 14)	1.65_x000D_ (1.04 to 2.41)	-0.26 _x000D_ (-0.41 to -0.11)	-0.92 _x000D_ (-0.96 to -0.88)
Morocco	3749_x000D_ (1818 to 9359)	11.7_x000D_ (6.09 to 26.4)	2290_x000D_ (1458 to 3400)	6.6_x000D_ (4.21 to 9.81)	-0.39 _x000D_ (-0.76 to 0.05)	-2.2 _x000D_ (-2.38 to -2.02)
Mozambique	4409_x000D_ (859 to 16872)	17.82_x000D_ (4.37 to 63.61)	5957_x000D_ (2051 to 16719)	12.48_x000D_ (4.93 to 32.69)	0.35 _x000D_ (-0.52 to 3.26)	-1.03 _x000D_ (-1.45 to -0.61)
Myanmar	8057_x000D_ (3230 to 22729)	13.52_x000D_ (5.74 to 36.82)	3603_x000D_ (2072 to 6518)	7.01_x000D_ (3.98 to 12.8)	-0.55 _x000D_ (-0.83 to 0.15)	-2.34 _x000D_ (-2.57 to -2.11)
Namibia	181_x000D_ (97 to 340)	8.71_x000D_ (5.07 to 15.67)	142_x000D_ (88 to 230)	5.16_x000D_ (3.23 to 8.32)	-0.21 _x000D_ (-0.64 to 0.55)	-1.29 _x000D_ (-1.61 to -0.97)
Nauru	0_x000D_ (0 to 0)	2.34_x000D_ (1.55 to 3.38)	0_x000D_ (0 to 0)	2.19_x000D_ (1.44 to 3.22)	-0.13 _x000D_ (-0.32 to 0.09)	-0.2 _x000D_ (-0.26 to -0.13)
Nepal	8420_x000D_ (2848 to 20474)	25.13_x000D_ (10.09 to 56.24)	4065_x000D_ (2156 to 6968)	13.5_x000D_ (7.11 to 23.29)	-0.52 _x000D_ (-0.79 to 0.19)	-1.94 _x000D_ (-2.2 to -1.67)
Netherlands	294_x000D_ (184 to 430)	2.24_x000D_ (1.42 to 3.26)	292_x000D_ (174 to 441)	1.88_x000D_ (1.11 to 2.81)	-0.01 _x000D_ (-0.2 to 0.23)	-0.63 _x000D_ (-0.67 to -0.6)
New Zealand	63_x000D_ (40 to 91)	1.93_x000D_ (1.25 to 2.79)	90_x000D_ (56 to 135)	2.1_x000D_ (1.3 to 3.19)	0.43 _x000D_ (0.21 to 0.72)	-0.27 _x000D_ (-0.6 to 0.06)
Nicaragua	468_x000D_ (251 to 953)	7.91_x000D_ (4.54 to 15)	277_x000D_ (179 to 402)	4.23_x000D_ (2.75 to 6.13)	-0.41 _x000D_ (-0.74 to 0.1)	-2.87 _x000D_ (-3.3 to -2.44)
Niger	3061_x000D_ (412 to 12771)	16.49_x000D_ (3.3 to 64.29)	6600_x000D_ (1372 to 24837)	13.64_x000D_ (3.78 to 47.65)	1.16 _x000D_ (-0.2 to 4.88)	-0.57 _x000D_ (-0.85 to -0.29)
Nigeria	20008_x000D_ (5313 to 59519)	11.95_x000D_ (3.99 to 32.52)	26549_x000D_ (11871 to 59475)	8.54_x000D_ (4.31 to 17.89)	0.33 _x000D_ (-0.28 to 1.65)	-1.46 _x000D_ (-1.67 to -1.25)
Niue	0_x000D_ (0 to 0)	2.21_x000D_ (1.45 to 3.18)	0_x000D_ (0 to 0)	2.1_x000D_ (1.34 to 3.09)	-0.37 _x000D_ (-0.48 to -0.25)	-0.18 _x000D_ (-0.2 to -0.16)
North Macedonia	100_x000D_ (67 to 146)	5.61_x000D_ (3.74 to 8.35)	34_x000D_ (21 to 49)	1.77_x000D_ (1.17 to 2.57)	-0.66 _x000D_ (-0.8 to -0.5)	-3.92 _x000D_ (-4.72 to -3.11)
Northern Mariana Islands	1_x000D_ (1 to 1)	2.06_x000D_ (1.32 to 3.07)	1_x000D_ (1 to 1)	2.09_x000D_ (1.33 to 3.04)	-0.13 _x000D_ (-0.24 to -0.02)	0.11 _x000D_ (0.08 to 0.13)
Norway	123_x000D_ (77 to 181)	3.39_x000D_ (2.08 to 5.01)	167_x000D_ (105 to 245)	3.74_x000D_ (2.27 to 5.53)	0.36 _x000D_ (0.21 to 0.53)	-0.2 _x000D_ (-0.47 to 0.07)
Oman	286_x000D_ (153 to 675)	11.47_x000D_ (6.69 to 23.31)	331_x000D_ (207 to 489)	7.26_x000D_ (4.63 to 10.62)	0.16 _x000D_ (-0.53 to 0.92)	-1.26 _x000D_ (-1.6 to -0.92)
Pakistan	37554_x000D_ (12745 to 90808)	19.35_x000D_ (7.92 to 42.08)	30277_x000D_ (16905 to 53292)	11.23_x000D_ (6.73 to 18.75)	-0.19 _x000D_ (-0.64 to 0.76)	-1.94 _x000D_ (-2.08 to -1.8)
Palau	0_x000D_ (0 to 0)	2.13_x000D_ (1.39 to 3.15)	0_x000D_ (0 to 1)	2.02_x000D_ (1.28 to 2.99)	0.02 _x000D_ (-0.15 to 0.2)	-0.16 _x000D_ (-0.18 to -0.14)
Palestine	647_x000D_ (330 to 1454)	18.83_x000D_ (10.88 to 36.59)	475_x000D_ (302 to 694)	9.19_x000D_ (5.81 to 13.38)	-0.27 _x000D_ (-0.67 to 0.37)	-2.67 _x000D_ (-2.8 to -2.55)
Panama	48_x000D_ (30 to 74)	1.96_x000D_ (1.21 to 2.99)	89_x000D_ (54 to 135)	2.16_x000D_ (1.32 to 3.28)	0.84 _x000D_ (0.48 to 1.24)	0.34 _x000D_ (0.27 to 0.4)
Papua New Guinea	132_x000D_ (78 to 225)	2.65_x000D_ (1.65 to 4.19)	264_x000D_ (168 to 392)	2.37_x000D_ (1.51 to 3.4)	1 _x000D_ (0.21 to 1.99)	-0.48 _x000D_ (-0.56 to -0.41)
Paraguay	195_x000D_ (90 to 471)	3.47_x000D_ (1.7 to 8.01)	217_x000D_ (123 to 414)	3.4_x000D_ (1.9 to 6.6)	0.11 _x000D_ (-0.6 to 2.04)	1.41 _x000D_ (0.68 to 2.15)
Peru	3358_x000D_ (1896 to 6378)	11.51_x000D_ (6.76 to 21.02)	1838_x000D_ (1231 to 2596)	5.59_x000D_ (3.76 to 7.89)	-0.45 _x000D_ (-0.74 to 0.01)	-3.61 _x000D_ (-4.1 to -3.11)
Philippines	9009_x000D_ (5848 to 13437)	9.77_x000D_ (6.52 to 14.44)	7955_x000D_ (5709 to 10716)	6.44_x000D_ (4.66 to 8.61)	-0.12 _x000D_ (-0.52 to 0.45)	-0.99 _x000D_ (-1.41 to -0.57)
Poland	859_x000D_ (570 to 1245)	2.44_x000D_ (1.66 to 3.49)	802_x000D_ (501 to 1198)	2.24_x000D_ (1.38 to 3.33)	-0.07 _x000D_ (-0.18 to 0.06)	-0.24 _x000D_ (-0.73 to 0.25)
Portugal	205_x000D_ (145 to 281)	2.81_x000D_ (1.98 to 3.87)	120_x000D_ (73 to 181)	1.3_x000D_ (0.79 to 1.93)	-0.41 _x000D_ (-0.57 to -0.26)	-2.02 _x000D_ (-2.56 to -1.48)
Puerto Rico	97_x000D_ (59 to 150)	2.71_x000D_ (1.66 to 4.17)	112_x000D_ (70 to 171)	3.42_x000D_ (2.14 to 5.19)	0.15 _x000D_ (-0.08 to 0.46)	0.99 _x000D_ (0.92 to 1.07)
Qatar	44_x000D_ (28 to 66)	9.54_x000D_ (6.16 to 14.24)	233_x000D_ (142 to 353)	8.3_x000D_ (5.18 to 12.29)	4.26 _x000D_ (3 to 5.65)	-0.5 _x000D_ (-0.55 to -0.45)
Republic of Korea	2548_x000D_ (1612 to 3823)	6.93_x000D_ (4.33 to 10.68)	1548_x000D_ (925 to 2296)	3.25_x000D_ (1.98 to 4.84)	-0.39 _x000D_ (-0.63 to -0.07)	-2.74 _x000D_ (-3.15 to -2.34)
Republic of Moldova	77_x000D_ (47 to 117)	1.75_x000D_ (1.07 to 2.66)	61_x000D_ (36 to 92)	1.77_x000D_ (1.07 to 2.66)	-0.21 _x000D_ (-0.31 to -0.09)	0.07 _x000D_ (0.03 to 0.12)
Romania	1027_x000D_ (644 to 1804)	5.77_x000D_ (3.53 to 10.45)	351_x000D_ (214 to 533)	2.04_x000D_ (1.25 to 3.04)	-0.66 _x000D_ (-0.81 to -0.5)	-3.49 _x000D_ (-3.72 to -3.25)
Russian Federation	4760_x000D_ (3598 to 6141)	4.11_x000D_ (3.16 to 5.13)	2572_x000D_ (1686 to 3726)	1.98_x000D_ (1.33 to 2.8)	-0.46 _x000D_ (-0.58 to -0.32)	-3.28 _x000D_ (-3.56 to -3)
Rwanda	1195_x000D_ (439 to 3646)	9.55_x000D_ (4.26 to 26.38)	1049_x000D_ (518 to 2523)	6.91_x000D_ (3.62 to 15.55)	-0.12 _x000D_ (-0.65 to 0.98)	-1.07 _x000D_ (-1.42 to -0.72)
Saint Kitts and Nevis	1_x000D_ (1 to 2)	2.49_x000D_ (1.56 to 3.75)	2_x000D_ (1 to 3)	3.14_x000D_ (1.9 to 4.84)	0.71 _x000D_ (0.39 to 1.13)	0.97 _x000D_ (0.91 to 1.03)
Saint Lucia	4_x000D_ (2 to 6)	2.67_x000D_ (1.7 to 4)	5_x000D_ (3 to 8)	3.04_x000D_ (1.89 to 4.6)	0.26 _x000D_ (-0.05 to 0.63)	0.8 _x000D_ (0.68 to 0.92)
Saint Vincent and the Grenadines	58_x000D_ (32 to 96)	45.71_x000D_ (25.35 to 75.23)	4_x000D_ (3 to 6)	4.26_x000D_ (2.85 to 6.2)	-0.93 _x000D_ (-0.96 to -0.86)	-6.52 _x000D_ (-7.48 to -5.54)
Samoa	4_x000D_ (3 to 6)	2.35_x000D_ (1.56 to 3.45)	4_x000D_ (3 to 6)	2.06_x000D_ (1.29 to 3.02)	0.09 _x000D_ (-0.15 to 0.36)	-0.35 _x000D_ (-0.39 to -0.31)
San Marino	2_x000D_ (1 to 3)	12.57_x000D_ (8.07 to 20.19)	1_x000D_ (1 to 2)	6.06_x000D_ (3.97 to 9.18)	-0.35 _x000D_ (-0.62 to 0.04)	-2.62 _x000D_ (-2.88 to -2.36)
Sao Tome and Principe	21_x000D_ (7 to 62)	10.97_x000D_ (4.2 to 29.82)	13_x000D_ (8 to 27)	6.08_x000D_ (3.54 to 11.96)	-0.38 _x000D_ (-0.77 to 0.53)	-1.74 _x000D_ (-2.22 to -1.26)
Saudi Arabia	2295_x000D_ (1077 to 6233)	10.94_x000D_ (5.66 to 26.5)	2109_x000D_ (1293 to 3171)	6.15_x000D_ (3.83 to 9.15)	-0.08 _x000D_ (-0.7 to 0.73)	-2.06 _x000D_ (-2.23 to -1.89)
Senegal	1975_x000D_ (487 to 7226)	13.71_x000D_ (4.18 to 46.15)	1843_x000D_ (714 to 5292)	9.18_x000D_ (3.95 to 24.84)	-0.07 _x000D_ (-0.62 to 1.25)	-1.11 _x000D_ (-1.36 to -0.86)
Serbia	195_x000D_ (124 to 288)	2.4_x000D_ (1.53 to 3.65)	132_x000D_ (82 to 195)	1.67_x000D_ (1.04 to 2.46)	-0.32 _x000D_ (-0.5 to -0.16)	-1.76 _x000D_ (-2.04 to -1.48)
Seychelles	4_x000D_ (2 to 6)	4.69_x000D_ (2.93 to 7.43)	3_x000D_ (2 to 5)	3.9_x000D_ (2.54 to 6.05)	-0.08 _x000D_ (-0.48 to 0.52)	-0.12 _x000D_ (-0.43 to 0.19)
Sierra Leone	1214_x000D_ (260 to 3996)	18.13_x000D_ (4.86 to 56.3)	1461_x000D_ (503 to 3989)	12.19_x000D_ (4.78 to 32.1)	0.2 _x000D_ (-0.55 to 2.31)	-1.16 _x000D_ (-1.48 to -0.83)
Singapore	88_x000D_ (53 to 137)	3.03_x000D_ (1.82 to 4.63)	153_x000D_ (91 to 230)	2.95_x000D_ (1.77 to 4.43)	0.73 _x000D_ (0.32 to 1.24)	-0.18 _x000D_ (-0.23 to -0.14)
Slovakia	99_x000D_ (66 to 139)	2.06_x000D_ (1.39 to 2.88)	78_x000D_ (49 to 117)	1.62_x000D_ (1.04 to 2.38)	-0.21 _x000D_ (-0.34 to -0.07)	-0.66 _x000D_ (-0.73 to -0.59)
Slovenia	31_x000D_ (19 to 45)	1.75_x000D_ (1.1 to 2.54)	28_x000D_ (17 to 43)	1.48_x000D_ (0.89 to 2.23)	-0.09 _x000D_ (-0.23 to 0.06)	-0.66 _x000D_ (-0.79 to -0.53)
Solomon Islands	11_x000D_ (6 to 19)	2.51_x000D_ (1.56 to 3.89)	15_x000D_ (10 to 23)	2.16_x000D_ (1.4 to 3.21)	0.43 _x000D_ (-0.14 to 1.03)	-0.62 _x000D_ (-0.69 to -0.55)
Somalia	2627_x000D_ (459 to 9600)	19.51_x000D_ (4.29 to 67.75)	6768_x000D_ (1352 to 28633)	18_x000D_ (4.51 to 71.6)	1.58 _x000D_ (-0.13 to 5.01)	0.63 _x000D_ (0.25 to 1)
South Africa	2826_x000D_ (2013 to 4210)	6.54_x000D_ (4.66 to 9.55)	3383_x000D_ (2452 to 4561)	6.52_x000D_ (4.7 to 8.88)	0.2 _x000D_ (-0.25 to 0.78)	0.63 _x000D_ (0.32 to 0.95)
South Sudan	1502_x000D_ (364 to 5253)	14.42_x000D_ (4.39 to 46.87)	1587_x000D_ (588 to 4225)	10.67_x000D_ (4.65 to 26.06)	0.06 _x000D_ (-0.57 to 1.71)	-0.78 _x000D_ (-1.1 to -0.47)
Spain	361_x000D_ (224 to 535)	1.1_x000D_ (0.7 to 1.6)	389_x000D_ (234 to 590)	0.97_x000D_ (0.58 to 1.48)	0.08 _x000D_ (-0.11 to 0.28)	-0.42 _x000D_ (-0.47 to -0.37)
Sri Lanka	967_x000D_ (536 to 2049)	5.57_x000D_ (3.1 to 11.84)	619_x000D_ (393 to 934)	3.23_x000D_ (2.02 to 5.06)	-0.36 _x000D_ (-0.67 to 0.13)	-1.25 _x000D_ (-1.52 to -0.98)
Sudan	9705_x000D_ (2355 to 44613)	24.95_x000D_ (7.8 to 103.05)	4121_x000D_ (2490 to 7086)	8.82_x000D_ (5.41 to 14.51)	-0.58 _x000D_ (-0.88 to 0.45)	-3.34 _x000D_ (-3.48 to -3.2)
Suriname	15_x000D_ (10 to 22)	3.72_x000D_ (2.54 to 5.38)	24_x000D_ (16 to 34)	4.64_x000D_ (3.1 to 6.56)	0.59 _x000D_ (0.11 to 1.15)	1.49 _x000D_ (0.98 to 2.01)
Sweden	162_x000D_ (103 to 233)	2.18_x000D_ (1.39 to 3.16)	160_x000D_ (98 to 241)	1.7_x000D_ (1.03 to 2.58)	-0.01 _x000D_ (-0.22 to 0.22)	-0.83 _x000D_ (-1 to -0.66)
Switzerland	1021_x000D_ (490 to 1920)	24.5_x000D_ (11.37 to 46.93)	261_x000D_ (167 to 390)	4.64_x000D_ (2.81 to 7.27)	-0.74 _x000D_ (-0.87 to -0.48)	-5.82 _x000D_ (-6.32 to -5.31)
Syrian Arab Republic	1267_x000D_ (805 to 1931)	7.71_x000D_ (5.01 to 11.41)	905_x000D_ (570 to 1313)	6.42_x000D_ (4.1 to 9.27)	-0.29 _x000D_ (-0.56 to -0.03)	-0.43 _x000D_ (-0.52 to -0.34)
Taiwan (Province of China)	787_x000D_ (416 to 1449)	4.64_x000D_ (2.41 to 8.66)	416_x000D_ (280 to 592)	2.47_x000D_ (1.65 to 3.42)	-0.47 _x000D_ (-0.71 to -0.07)	-0.93 _x000D_ (-1.56 to -0.3)
Tajikistan	511_x000D_ (324 to 792)	6.54_x000D_ (4.28 to 9.71)	434_x000D_ (280 to 641)	4.2_x000D_ (2.67 to 6.11)	-0.15 _x000D_ (-0.48 to 0.32)	-1.76 _x000D_ (-2.05 to -1.48)
Thailand	3080_x000D_ (1746 to 5150)	5.83_x000D_ (3.26 to 9.86)	1520_x000D_ (995 to 2210)	2.92_x000D_ (1.9 to 4.28)	-0.51 _x000D_ (-0.73 to -0.14)	-2.07 _x000D_ (-2.31 to -1.83)
Timor-Leste	180_x000D_ (63 to 464)	11.68_x000D_ (4.69 to 28.71)	111_x000D_ (62 to 205)	6.6_x000D_ (3.77 to 11.83)	-0.38 _x000D_ (-0.75 to 0.77)	-1.73 _x000D_ (-2.17 to -1.28)
Togo	698_x000D_ (199 to 2100)	10.58_x000D_ (3.77 to 29.28)	716_x000D_ (343 to 1572)	7.15_x000D_ (3.66 to 14.72)	0.03 _x000D_ (-0.55 to 1.4)	-1.08 _x000D_ (-1.42 to -0.74)
Tokelau	0_x000D_ (0 to 0)	2.32_x000D_ (1.53 to 3.36)	0_x000D_ (0 to 0)	2.03_x000D_ (1.29 to 3.03)	-0.35 _x000D_ (-0.52 to -0.17)	-0.45 _x000D_ (-0.49 to -0.42)
Tonga	2_x000D_ (1 to 3)	2.21_x000D_ (1.39 to 3.32)	2_x000D_ (1 to 3)	2.04_x000D_ (1.28 to 3.09)	-0.06 _x000D_ (-0.28 to 0.18)	-0.26 _x000D_ (-0.28 to -0.23)
Trinidad and Tobago	31_x000D_ (19 to 46)	2.52_x000D_ (1.6 to 3.77)	40_x000D_ (24 to 60)	3.01_x000D_ (1.84 to 4.57)	0.3 _x000D_ (0.01 to 0.62)	0.72 _x000D_ (0.64 to 0.8)
Tunisia	1652_x000D_ (849 to 4012)	15.8_x000D_ (8.49 to 36.85)	704_x000D_ (443 to 1033)	6.5_x000D_ (4.1 to 9.43)	-0.57 _x000D_ (-0.82 to -0.21)	-3 _x000D_ (-3.16 to -2.83)
Turkey	25027_x000D_ (12063 to 54550)	33.05_x000D_ (16.43 to 70.37)	6385_x000D_ (4410 to 8776)	9.9_x000D_ (6.94 to 13.51)	-0.74 _x000D_ (-0.88 to -0.46)	-4.16 _x000D_ (-4.28 to -4.05)
Turkmenistan	340_x000D_ (150 to 672)	6.61_x000D_ (3.34 to 12.16)	180_x000D_ (111 to 267)	3.48_x000D_ (2.18 to 5.16)	-0.47 _x000D_ (-0.73 to 0.01)	-2.2 _x000D_ (-2.58 to -1.82)
Tuvalu	0_x000D_ (0 to 0)	2.42_x000D_ (1.56 to 3.5)	0_x000D_ (0 to 0)	2.06_x000D_ (1.3 to 3.06)	-0.05 _x000D_ (-0.35 to 0.25)	-0.54 _x000D_ (-0.56 to -0.51)
Uganda	3652_x000D_ (973 to 13992)	10.22_x000D_ (3.67 to 34.9)	3878_x000D_ (1789 to 10627)	6.43_x000D_ (3.37 to 15.58)	0.06 _x000D_ (-0.56 to 1.92)	-1.62 _x000D_ (-1.79 to -1.45)
Ukraine	1940_x000D_ (1232 to 2838)	5.02_x000D_ (3.07 to 7.68)	982_x000D_ (670 to 1396)	2.98_x000D_ (2.12 to 4.04)	-0.49 _x000D_ (-0.67 to -0.27)	-2.16 _x000D_ (-2.34 to -1.98)
United Arab Emirates	191_x000D_ (118 to 291)	9.33_x000D_ (5.87 to 13.95)	521_x000D_ (313 to 789)	6.09_x000D_ (3.83 to 8.89)	1.73 _x000D_ (0.67 to 2.89)	-1.37 _x000D_ (-1.49 to -1.25)
United Kingdom	1268_x000D_ (843 to 1820)	2.47_x000D_ (1.68 to 3.47)	1455_x000D_ (896 to 2152)	2.34_x000D_ (1.44 to 3.48)	0.15 _x000D_ (0.03 to 0.26)	-0.72 _x000D_ (-0.9 to -0.54)
United Republic of Tanzania	4565_x000D_ (1540 to 14219)	9.64_x000D_ (4 to 26.8)	7571_x000D_ (3483 to 18671)	8.94_x000D_ (4.56 to 20.19)	0.66 _x000D_ (-0.27 to 2.84)	0.3 _x000D_ (0.08 to 0.52)
United States of America	3969_x000D_ (2882 to 5435)	1.76_x000D_ (1.3 to 2.36)	3212_x000D_ (2046 to 4684)	1.09_x000D_ (0.71 to 1.56)	-0.19 _x000D_ (-0.34 to -0.02)	-2.04 _x000D_ (-2.28 to -1.8)
United States Virgin Islands	3_x000D_ (2 to 5)	3.1_x000D_ (2.02 to 4.42)	3_x000D_ (2 to 5)	3.22_x000D_ (2.02 to 4.79)	-0.06 _x000D_ (-0.29 to 0.2)	0.19 _x000D_ (0.15 to 0.23)
Uruguay	43_x000D_ (27 to 63)	1.41_x000D_ (0.88 to 2.05)	46_x000D_ (28 to 69)	1.44_x000D_ (0.86 to 2.14)	0.08 _x000D_ (-0.07 to 0.24)	0.09 _x000D_ (0.01 to 0.17)
Uzbekistan	1850_x000D_ (967 to 3446)	6.52_x000D_ (3.68 to 11.31)	1056_x000D_ (642 to 1558)	3.11_x000D_ (1.9 to 4.6)	-0.43 _x000D_ (-0.72 to 0.02)	-3.82 _x000D_ (-4.47 to -3.17)
Vanuatu	4_x000D_ (3 to 7)	2.43_x000D_ (1.53 to 3.6)	7_x000D_ (4 to 10)	2.16_x000D_ (1.39 to 3.23)	0.53 _x000D_ (0.08 to 1.06)	-0.33 _x000D_ (-0.39 to -0.28)
Venezuela (Bolivarian Republic of)	1405_x000D_ (841 to 2404)	5.71_x000D_ (3.53 to 9.48)	682_x000D_ (443 to 996)	2.56_x000D_ (1.68 to 3.71)	-0.51 _x000D_ (-0.74 to -0.16)	-3.01 _x000D_ (-3.45 to -2.56)
Viet Nam	7349_x000D_ (3547 to 14111)	8.8_x000D_ (4.4 to 16.6)	3534_x000D_ (2296 to 5236)	4.36_x000D_ (2.8 to 6.78)	-0.52 _x000D_ (-0.77 to -0.03)	-2.47 _x000D_ (-2.68 to -2.26)
Yemen	6872_x000D_ (1774 to 32085)	25.05_x000D_ (7.99 to 107.83)	3624_x000D_ (2066 to 6953)	9.68_x000D_ (5.82 to 17.19)	-0.47 _x000D_ (-0.85 to 0.72)	-3.79 _x000D_ (-4.22 to -3.36)
Zimbabwe	1079_x000D_ (543 to 2322)	6.89_x000D_ (3.71 to 13.68)	1681_x000D_ (862 to 3470)	8.57_x000D_ (4.54 to 17.15)	0.56 _x000D_ (-0.25 to 2.19)	1.43 _x000D_ (1.11 to 1.76)
Zambia	1832_x000D_ (619 to 4753)	11.94_x000D_ (4.92 to 28.62)	1896_x000D_ (1022 to 3638)	7.55_x000D_ (4.33 to 13.66)	0.03 _x000D_ (-0.56 to 1.52)	-1.07 _x000D_ (-1.41 to -0.73)
